# Supplementary material for: Common Changes in Global Gene Expression Induced by RNA Polymerase Inhibitors in shigella flexneri
Source: PLoS One. 2012 Mar 12;7(3):e33240. doi: 10.1371/journal.pone.0033240 (PMC3299763; doi:10.1371/journal.pone.0033240)
Supplement: Table S1 — Differentially expressed genes of S.flexneri exposed to RX. (XLS) [file pone.0033240.s001.xls]

## Sheet: Sheet1
0.5XMIC			1XMIC			Gene	Synonym	Product
10min	30min	60min	10min	30min	60min
Induced genes
0.925067	1.41751	2.36184	1.19976	2.61057	2.57118	leuO	SF0071	leucine transcriptional activator
2.41733	1.55861	2.89594	2.74371	1.13078	1.04066	ybeD	SF0650	hypothetical protein
0.967018	1.45786	1.42807	1.18985	2.91205	2.53019	-	SF2442	hypothetical protein
1.29653	1.66177	3.21041	1.32679	2.59846	2.3818	yhdG	SF3298	putative dehydrogenase
0.992282	2.47443	1.44689	1.54545	4.32674	5.18785	yidL	SF3782	putative ARAC-type regulatory protein
1.08192	1.62212	1.27145	1.60078	2.45115	2.95627	yihN	SF3944	putative resistance protein
1.01028	1.60353	1.34098	1.27735	2.72252	2.17954	yihQ	SF3950	alpha-glucosidase
1.01992	3.06194	4.58909	1.61676	7.13651	7.49293	ospE2	CP0048	OspE2
1.04158	1.77148	1.90842	1.28141	4.16558	4.57121	yccB	CP0196	hypothetical protein
1.48114	3.84616	1.28807	2.93497	9.22947	7.79667	SF1472	SF1472	pseudogene
1.2818	2.15497	2.2498	1.8073	4.81832	4.6967	-	CP0059	hypothetical protein
1.05877	1.96269	1.73289	1.32169	4.29791	4.79703	ycdA	CP0198	putative methylase
1.18334	2.82265	3.91085	1.64998	6.84793	7.46325	-	CP0060a	hypothetical protein
1.06836	1.40736	1.62976	1.2913	2.5036	2.59388	-	CP0200	hypothetical protein
1.25479	1.90448	2.08731	1.6495	2.47289	2.38268	sepA	CP0070	extracellular serine protease SepA
0.987348	1.35868	2.3085	1.27567	3.4306	2.93892	ydjE	SF1454	putative transport protein
1.12024	1.76567	2.20063	1.44087	3.65518	3.33272	ybcL	SF1979	putative kinase inhibitor
0.584963	1.32886	1.14784	0.331884	2.14323	0.879552	-	SF1501	putative transporter
1.15198	1.74747	5.23056	1.45559	2.49565	3.23315	-	SF2494	hypothetical protein
1.04426	1.93441	1.22806	1.57937	3.61209	4.28493	sorB	SF4091	putative sorbose-permease PTS system IIB component
1.08256	1.37416	0.899111	1.50879	3.05305	2.83546	sorC	SF4094	putative sor-operon regulator
1.13782	1.87622	1.1101	1.41728	2.79505	3.24052	-	SF3509	hypothetical protein
1.13071	1.86258	1.23432	1.46078	2.65964	4.65477	yjcF	SF4126	hypothetical protein
1.16052	2.13915	1.37425	1.78506	3.19494	4.12813	hpaA	SF4377	putative 4-hydroxyphenylacetate 3-monooxygenase operon regulatory protein
1.86215	1.54197	2.67784	2.24779	0.798199	0.805304	ybbN	SF0437	putative thioredoxin-like protein
0.982406	1.56142	2.27461	1.33276	2.18715	2.03276	ycdU	SF1026	hypothetical protein
1.0628	1.67188	2.92216	1.41782	3.57719	3.86588	-	CP0083	hypothetical protein
1.20379	2.62807	2.63399	1.74755	4.6891	5.35566	-	CP0097	hypothetical protein
1.08876	1.36754	1.81385	1.33944	2.13482	2.57369	-	CP0219	hypothetical protein
1.14672	2.14133	2.1904	1.65067	3.16431	3.86332	-	CP0102	hypothetical protein
1.01288	1.76712	3.30884	1.24756	2.48504	2.71982	-	SF0265	putative Rhs-family protein
1.16399	1.79717	3.09403	1.39498	2.67105	3.96859	mob9	CP0228	plasmid mobilization protein
1.24216	2.29562	1.62638	1.79049	3.51056	3.15467	-	SF0267	putative Rhs-family protein
0.984298	1.54241	4.32298	1.26056	2.64882	3.9418	-	SF2496	hypothetical protein
0.991812	1.49618	0.900966	1.35315	2.49033	3.54496	-	SF1599	hypothetical protein
0.940394	1.87306	1.56436	1.48469	2.53823	3.05343	-	SF3511	hypothetical protein
1.12737	1.76443	0.868477	2.27984	3.54281	3.43703	tuf	SF3357	elongation factor Tu
1.64472	1.70263	1.68597	2.21727	2.19419	1.89396	potD	SF1125	spermidine/putrescine ABC transporter periplasmic substrate-binding protein
1.31383	3.37521	2.28106	2.88978	7.70406	8.98167	CP0053	CP0053	pseudogene
1.06902	1.73983	2.15385	1.50141	1.56288	2.54753	-	CP0060	hypothetical protein
1.2708	1.30966	1.62847	-	2.27452	2.56943	ospC2	CP0063	hypothetical protein
1.08849	1.44105	1.41456	1.32215	2.54221	2.78304	-	CP0201	hypothetical protein
1.52606	3.10786	8.09768	2.33617	5.84929	8.42419	ipgH	CP0082	invasion plasmid gene product
1.14357	1.48769	2.63251	1.32121	1.69511	2.7985	-	SF1978	putative regulator
1.20446	1.52117	1.51858	1.55861	2.41162	3.13603	celA	SF1488	PTS system N,N'-diacetylchitobiose-specific transporter subunit IIB
1.10929	1.17508	3.64466	1.15456	1.7987	2.08508	-	SF2495	hypothetical protein
1.03607	1.3978	0.923759	1.43412	2.26543	2.80147	yraK	SF3186	putative fimbrial protein
1.68799	3.28601	5.28111	3.38579	2.88226	2.50833	mutM	SF3674	formamidopyrimidine-DNA glycosylase
1.18022	3.35648	4.48259	1.66975	5.01304	8.41078	-	SF3510	hypothetical protein
1.03676	1.62698	1.02787	1.55491	2.47196	2.84556	hpaX	SF4378	putative 4-hydroxyphenylacetate permease
1.0349	1.74754	0.819346	1.531	2.30823	2.3417	pic	SF2973	serine protease precurser
1.16855	1.55801	1.14646	1.53187	2.37675	3.21472	hslJ	SF1813	HslJ
1.28028	1.00201	2.18008	0.804944	0.465034	0.710443	ybeB	SF0644	hypothetical protein
1.53979	2.04807	5.04366	1.58574	3.26766	3.2311	ybhE	SF0888	6-phosphogluconolactonase
1.06016	1.37245	1.88649	1.14253	2.03817	2.43518	csgB	SF1035	curlin minor subunit
1.10513	1.6956	1.33479	1.39381	2.87708	2.8761	yddA	SF1728	YddA
1.50717	2.18676	2.15521	1.71835	3.3743	1.90914	ygjO	SF3124	putative enzyme
1.55612	3.15222	4.17391	2.42431	4.76509	2.45806	adiY	SF4107	putative ARAC-type regulatory protein
1.31663	2.54433	7.70407	1.81193	3.4949	4.32655	ospD3	CP0093	hypothetical protein
1.07465	3.07554	3.89159	1.57509	6.18171	6.00518	-	CP0100	hypothetical protein
1.05852	1.82633	2.64264	1.36381	1.69168	2.69023	-	SF0264	hypothetical protein
1.16499	2.40892	2.72157	1.91367	4.35642	4.96386	CP0104	CP0104	pseudogene
1.19114	2.22461	2.3081	1.4445	2.74371	2.12458	ospG	CP0227	OspG, secreted by the Mxi-Spa secretion machinery, function unknown
1.09646	2.21076	1.18202	1.73057	3.60561	4.43944	-	SF0268	putative Rhs-family protein
0.941409	1.63212	3.25207	1.17005	2.86592	3.42053	-	SF2499	putative amino acid antiporter
0.909506	1.25047	0.948517	1.32076	2.11898	2.23696	yccM	SF0994	hypothetical protein
1.08597	1.47507	1.06346	1.66531	2.23126	3.23301	-	SF2031	putative sheath protein
2.09941	1.4311	1.3199	3.45663	1.49344	1.043	-	SF1765	putative DNA-binding transcriptional regulator
1.22576	1.68122	2.99769	1.50934	2.07625	1.98047	yjdA	SF4114	hypothetical protein
2.11266	2.89183	4.60302	2.78873	3.96522	3.23818	sdaC	SF2810	serine transporter
1.06544	2.34217	0.881775	1.50525	3.1901	3.10586	yidS	SF3773	putative oxidoreductase
1.00635	1.3703	0.805182	1.31655	2.51352	2.67542	yjdF	SF4102	hypothetical protein
0.989847	2.7441	2.35427	1.44073	3.43261	4.20373	yjiC	SF4195	hypothetical protein
1.04815	1.51821	0.97904	1.2895	2.35206	2.29492	yjgG	SF4244	hypothetical protein
1.12969	2.17964	1.06778	1.55254	2.90239	3.01977	yiaH	SF3605	hypothetical protein
1.16266	2.42797	1.0269	1.53091	3.19969	3.94109	yjjN	SF4389	YjjN
1.17058	1.62868	1.68054	1.92323	2.64262	2.7605	ydbH	SF1815	hypothetical protein
1.12736	3.31479	2.09569	2.42627	13.3268	9.96866	-	CP0002	putative resolvase
1.0067	1.95468	3.63899	1.50488	3.11762	3.44305	spaP	CP0153	surface presentation of antigens protein SpaP
1.42709	2.42256	6.2872	2.79577	5.54127	7.12048	apy	CP0004	PhoN2 (Apy), periplasmic phosphatase, apyrase, ATP diphosphohydrolase
0.855105	1.46623	3.2486	1.25466	2.59549	3.5055	spa29	CP0155	Spa29, component of the Mxi-Spa secretion machinery
1.24099	1.48233	3.28255	1.52866	3.24532	2.96366	ospF	CP0010	OspF
0.728986	1.15109	1.61622	0.693982	2.92924	2.55673	-	CP0167	hypothetical protein
2.31558	2.01892	3.08707	2.50085	0.964785	1.03892	hslO	SF3419	Hsp33-like chaperonin
1.08552	1.64372	2.31595	1.28306	-	3.53088	-	CP0177	putative reverse transcriptase
1.14798	2.18518	2.41673	1.82604	5.04498	4.01669	-	SF1349	hypothetical protein
1.08792	1.47755	1.14918	1.50804	2.98179	2.76476	-	SF1355	putative bacteriophage protein
1.02687	2.33813	2.23807	1.43393	3.862	4.97886	-	SF3505	hypothetical protein
1.08388	2.38665	2.56286	2.08262	3.69064	3.74134	-	SF3803	putative secreted autotransporter toxin
1.13991	1.50316	1.15279	1.44476	2.52844	2.77144	-	SF4283	hypothetical protein
1.02327	1.88913	1.31398	1.53434	4.29507	3.89992	nagC	SF0617	transcriptional repressor of nag (N-acetylglucosamine) operon
1.20431	1.89256	2.56049	1.77723	3.46928	4.57469	-	CP0023	hypothetical protein
1.25066	1.58163	-	1.44769	2.14489	2.26903	icsA	CP0182	hypothetical protein
1.15417	1.21671	2.3573	1.28174	0.959554	2.34126	parA	CP0031	plasmid segregation protein
1.17485	1.60094	1.64674	1.46345	2.12748	3.6174	-	CP0034	hypothetical protein
1.34581	4.57291	5.06646	1.74863	2.80359	3.67429	phoN1	CP0190	PhoN1, periplasmic non specific acid ohosphatase
1.18625	2.45094	1.67681	1.52381	2.45066	4.40245	-	CP0038	hypothetical protein
0.957282	1.64113	2.97827	0.835942	1.27925	3.72077	stbB	CP0194	plasmid stable inheritance protein
0.98672	1.66467	0.886117	1.2212	2.49037	2.68181	-	SF3883	hypothetical protein
1.11679	1.62372	3.15641	1.74369	2.58877	1.79132	-	SF2333	undecaprenyl phosphate 4-deoxy-4-formamido-L-arabinose transferase
1.10261	1.72056	3.96455	1.81113	2.99	6.05048	ospB	CP0003	OspB, protein secreted by the Mxi-Spa secretion machinery, function unknown
1.03473	1.52155	3.34333	1.3428	2.54904	4.67755	ospD2	CP0009	hypothetical protein
0.977855	1.35119	1.65156	1.32909	2.47467	2.97927	-	CP0011	hypothetical protein
1.02523	1.88884	1.4409	1.23757	2.67866	3.83461	yhiM	SF3506	YhiM
2.50346	1.24726	1.33365	4.0353	1.82942	1.10672	rpoD	SF3108	RNA polymerase sigma factor RpoD
1.27624	1.97443	1.46042	1.44808	2.19363	3.96069	-	SF3804	serine protease
1.83903	2.31739	1.75279	2.20887	2.29979	1.57264	sdaA	SF1414	L-serine deaminase
0.967286	1.51409	1.94733	1.19202	2.24168	2.45948	yfdV	SF2439	putative transporter YfdV
1.02313	1.37087	1.52486	1.16993	2.33102	2.54657	-	SF2441	formyl-coenzyme A transferase
2.80667	1.05775	1.70441	3.68661	0.683041	0.73949	clpB	SF2655	protein disaggregation chaperone
0.974302	2.16782	0.783706	1.30925	3.52677	4.10962	yidJ	SF3784	YidJ
1.36669	0.85686	2.2969	1.26454	0.466525	0.385178	topA	SF1276	DNA topoisomerase I
1.20854	3.25577	8.03078	1.51178	4.17945	4.83627	ushA	CP0185	bifunctional UDP-sugar hydrolase/5'-nucleotidase periplasmic precursor
1.02914	2.46605	2.30534	1.22505	4.21728	6.02197	-	CP0188	putative reverse transcriptase
1.22282	3.69943	3.07307	2.38453	8.82625	7.06477	CP0035	CP0035	pseudogene
1.6138	2.84201	-	2.18365	2.99207	2.07918	-	CP0193	hypothetical protein
1.0245	1.64819	1.12904	1.30254	2.40496	2.68068	-	SF0222	putative packaged DNA stabilization protein
1.09891	1.24014	2.33401	1.12632	1.50156	2.39899	-	SF0592	hypothetical protein
1.0455	1.70979	6.01651	0.952524	3.45209	5.66733	virF	CP0046	transcriptional activator VirF
1.08394	1.55314	1.10305	1.50926	2.53085	2.89372	-	SF0224	putative DNA transfer protein
1.12172	1.75035	1.14081	1.36337	2.54731	3.58943	-	SF0594	putative Rhs-family protein
1.05249	2.10673	1.052	1.40496	3.16588	3.04959	xylR	SF3613	XylR
1.148	2.42632	1.1946	1.6493	2.90503	2.97795	yhaF	SF3163	YhaF
0.919985	1.96423	1.70237	1.33241	2.49941	2.8571	-	SF3963	hypothetical protein
0.887459	1.77151	2.03656	1.22601	2.76326	3.4121	shiD	SF3711	colV-immunity protein
1.08411	1.62724	0.911514	1.46072	3.08171	2.91334	yhfZ	SF3401	hypothetical protein
1.13156	2.02546	1.77118	2.19096	5.28468	4.66527	sorE	SF4088	putative L-sorbose-1-P-reductase
1.1635	-	1.30787	1.55416	2.69488	3.05476	-	SF3800	putative transport protein
1.05606	1.61835	2.20119	1.22836	3.59683	2.87233	-	CP0261	hypothetical protein
1.07061	1.47491	1.19678	1.45753	2.88187	2.75134	yfdC	SF2425	putative transport protein
1.13349	1.54479	2.70377	1.56558	1.46606	2.34575	mxiM	CP0143	MxiM, lipoprotein, component of the Mxi-Spa secretion machinery
3.42839	1.27852	2.48144	4.58679	0.747019	1.06847	htpG	SF0418	heat shock protein 90
1.1901	2.39524	2.37477	1.30172	3.41832	3.41906	tdk	SF1238	thymidine kinase
1.33181	2.87246	1.73308	2.33542	9.16053	6.43313	SF1833	SF1833	pseudogene
0.926255	2.53655	3.17559	1.5405	-	4.17165	shiC	SF3704	hypothetical protein
1.63483	4.25679	10.3533	3.90539	9.8478	13.3768	-	SF2986	hypothetical protein
1.1069	1.77422	2.25115	1.54413	-	2.8078	-	SF0710	putative tail component of prophage CP-933K
1.14298	1.45683	1.18723	1.34873	2.25433	2.52582	ydhU	SF1698	hypothetical protein
0.989894	1.32418	2.70355	1.1248	1.54498	2.34261	-	SF1450	putative aldolase
1.1329	1.47944	0.79639	1.61229	2.4495	2.92268	galS	SF2236	DNA-binding transcriptional regulator GalS
1.16394	1.3025	3.20325	1.93677	1.91166	2.87768	mxiA	CP0147	MxiA, innermembrane protein, component of the Mxi-Spa secretion machinery
1.17309	1.79559	1.32466	1.7556	4.39231	4.08738	yecD	SF1877	YecD
3.46879	1.89948	1.70117	5.09896	0.954015	0.955729	hslU	SF4009	ATP-dependent protease ATP-binding subunit HslU
2.4543	0.612595	1.06091	2.94705	0.334317	0.252484	lon	SF0384	DNA-binding ATP-dependent protease La
0.954087	1.80232	2.36872	1.15902	2.3708	2.2594	fepE	SF0501	FepE
1.38161	1.66651	2.62094	2.32183	2.3871	2.6376	icsP	CP0271	outer membrane protease
1.13317	1.40308	1.65734	1.8131	2.52373	2.53291	mxiE	CP0144	AraC-like family protein MxiE
1.22022	1.96763	3.01084	1.94944	1.87238	4.14999	SF1849	SF1849	pseudogene
1.12708	1.68903	1.38579	1.53753	2.28241	2.47121	fucP	SF2815	L-fucose transporter
3.7055	1.61875	2.45377	4.41078	0.885723	0.588392	hslV	SF4010	ATP-dependent protease peptidase subunit
0.92663	1.50624	1.22031	1.09353	2.38348	2.33658	yjbM	SF4157	hypothetical protein
1.29417	1.39354	3.05236	2.17638	2.48113	2.88287	mxiC	CP0146	Mxi-Spa secretion machinery protein
1.32566	2.76161	3.00726	1.7773	3.39648	3.40803	fimE	SF4209	tyrosine recombinase
1.19205	1.64372	-	1.44429	2.31569	2.84207	spa33	CP0152	Spa33, component of the Mxi-Spa secretion machinery
0.908208	1.31708	1.082	1.28377	2.68046	3.24012	-	SF0880	putative bacteriophage protein
1.10675	1.40749	1.18376	1.30494	2.33508	2.67844	-	SF2309	hypothetical protein
1.05236	1.78519	4.96538	1.4836	2.99281	5.7597	yciF	SF1261	putative structural protein
1.5097	2.17473	2.90955	1.35943	1.98933	1.81297	ndk	SF2564	nucleoside diphosphate kinase
1.17698	1.48409	1.01681	1.47051	2.25918	2.13383	yiiX	SF4015	putative peptidoglycan peptidase
0.952724	1.9487	1.30585	1.288	2.843	2.82879	-	SF3726	putative fimbrial protein
1.06026	2.01342	-	1.48866	2.80817	3.25784	-	SF3009	hypothetical protein
0.996287	2.7129	2.73441	1.52531	3.0789	3.71977	tnaA	SF3754	tryptophanase
1.00059	1.61787	1.14664	1.35777	3.3267	3.3391	-	SF3026	hypothetical protein
1.16489	1.61675	1.1051	1.44755	2.91387	3.30224	ytfT	SF4261	putative transport system permease protein
1.28751	2.33233	1.6938	2.08916	2.86067	3.26977	-	SF0713	putative tail length tape measure protein precursor
1.02287	1.80017	1.43833	1.39089	2.67389	2.37045	yiaY	SF3627	putative alcohol dehydrogenase
0.825394	1.21844	-	0.740587	2.47746	3.23984	shf	CP0235	putative carbohydrate transport protein
1.12776	1.30668	1.11025	1.87208	2.57768	2.20773	-	SF0684	putative replication protein DnaC
0.771091	1.62393	-	0.642475	2.6454	4.18497	virK	CP0237	hypothetical protein
1.10792	1.29564	1.1349	1.20801	2.18317	2.34458	-	CP0247	oriT nicking and unwinding protein
1.04568	1.6885	1.15847	1.62321	2.8593	2.25472	-	SF1140	putative head portal protein
1.18475	1.71511	1.66882	1.53461	2.50703	2.31669	-	SF2043	hypothetical protein
0.988238	1.59679	2.42105	0.756254	1.86285	2.28506	ybdA	SF0505	enterobactin exporter EntS
1.10256	1.71228	1.41667	1.44278	3.72641	3.27699	-	SF2066	hypothetical protein
1.02022	1.44957	0.982975	1.42918	2.73401	2.58203	fliC	SF1966	flagellin
1.62043	2.48551	3.45007	1.94385	2.75933	2.017	sdaB	SF2811	L-serine dehydratase (deaminase), L-SD2
1.02353	1.46646	0.78168	1.31707	2.76391	2.10591	yhcL	SF3267	putative cryptic C4-dicarboxylate transporter DcuD
1.09653	1.45051	0.93907	1.39848	2.50589	2.26064	-	SF2917	putative ATP-binding protein of ABC transport system
1.06206	2.14504	1.37025	1.49785	-	2.66307	fimH	SF4200	minor fimbrial subunit, D-mannose specific adhesin
1.01063	1.43243	1.16065	1.26556	2.24986	2.19506	yjfC	SF4339	putative synthetase/amidase
1.01366	1.35938	1.17875	1.35511	2.42148	2.28897	-	SF2924	putative serine protease
1.08862	1.71091	1.41929	1.38475	2.67441	2.59438	fimF	SF4202	minor fimbrial subunit, precursor polypeptide
1.14429	1.60322	1.08607	1.39732	2.29323	2.31487	yjfR	SF4347	putative L-ascorbate 6-phosphate lactonase
1.11835	2.66613	2.24132	1.66251	-	3.42747	-	SF2949	hypothetical protein
0.934524	1.57897	0.852241	1.32548	2.68116	2.76036	fliE	SF1982	flagellar hook-basal body protein FliE
-	-	1.0558	3.67934	14.5452	7.06323	SF3879	SF3879	pseudogene
1.08915	2.12595	1.02035	1.82666	3.45054	2.97452	ecnB	SF4305	entericidin B membrane lipoprotein
1.06814	1.9169	1.43268	1.23217	3.66053	4.42016	-	CP0249	conjugal transfer nickase/helicase TraI
0.950642	1.56175	1.94169	1.06625	2.19423	2.64305	finO	CP0251	conjugal transfer fertility inhibition protein FinO
0.940361	1.30141	1.10203	1.18976	2.61112	2.59548	-	SF1180	invasion plasmid antigen
1.20902	0.947778	0.466434	2.27725	1.28983	0.925583	rbsB	SF3834	pseudogene
1.11641	1.59158	1.13545	1.31232	2.45792	2.27685	ygfH	SF2905	YgfH
1.02348	1.23452	1.1254	1.25227	2.17179	2.40153	-	SF2964	putative P4-type integrase
1.05657	1.71565	0.886812	1.24656	2.70475	2.83715	-	SF2967	hypothetical protein
1.08748	2.57298	-	1.46421	-	3.19719	yjhA	SF4211	hypothetical protein
1.0142	1.79207	3.23323	1.16524	1.87617	3.29076	-	SF2969	hypothetical protein
1.42945	3.84876	7.02289	1.63959	3.88824	6.00275	shiA	SF3699	hypothetical protein
1.02723	1.58677	0.921143	1.34019	2.67798	2.18155	hydN	SF2736	electron transport protein HydN
0.787983	1.44877	4.46305	0.757391	2.05025	3.24849	rfbU	CP0236	UDP-sugar hydrolase
0.88948	2.33581	8.238	0.904	2.57674	4.69152	msbB2	CP0238	lipid A biosynthesis (KDO)2-(lauroyl)-lipid IVA acyltransferase
1.03899	1.49734	0.999458	1.1996	2.17559	2.62876	-	CP0248	oriT nicking and unwinding protein
1.16396	1.53176	1.23467	1.47844	2.14243	2.37338	-	SF1141	putative head-tail adaptor
1.13584	1.52267	1.17906	1.45778	2.26884	2.21023	-	SF1143	putative holin protein of prophage CP-933C
1.13949	2.09701	-	1.40947	2.3307	2.82589	-	SF2858	hypothetical protein
0.898454	2.32773	1.01209	1.20462	2.1239	3.13188	-	SF3639	hypothetical protein
1.03113	2.63494	-	1.42202	1.97612	2.90534	-	SF3641	hypothetical protein
1.139	1.66874	-	1.35094	2.07736	2.08607	fimG	SF4201	minor fimbrial subunit, precursor polypeptide
1.17888	2.88776	-	1.44185	2.33699	2.86806	-	SF2948	hypothetical protein
0.951805	2.19179	-	1.33104	2.89225	2.77501	-	SF2952	hypothetical protein
1.06526	1.77678	1.17238	1.51488	2.33886	2.76726	-	SF4362	hypothetical protein
0.926863	1.1917	1.17317	1.11566	2.43693	2.46718	ybcZ	SF0471	sensor kinase CusS
1.25939	2.33919	2.72237	1.06935	1.52012	1.49296	yceI	SF1063	hypothetical protein
0.985927	1.26935	0.991908	1.145	2.65904	2.2766	-	SF2788	hypothetical protein
2.24761	1.58841	3.0362	2.3344	0.918349	0.964781	yrfH	SF3418	ribosome-associated heat shock protein Hsp15
0.990708	1.47905	1.99538	1.16451	2.59393	2.60741	yhiF	SF3541	hypothetical protein
1.37422	1.81666	1.91303	1.78156	2.54763	2.31324	-	SF3152	putative L-serine deaminase
-	2.71199	1.55659	1.33722	5.25611	1.98596	sbp	SF3995	sulfate transporter subunit
1.07359	1.84746	1.70199	1.28419	3.26448	3.87277	traX	CP0250	conjugal transfer pilus acetylation protein TraX
1.22413	1.86902	2.36266	1.38275	2.25666	2.11246	yigB	CP0253	hypothetical protein
1.07654	2.60572	2.23995	1.50758	5.44293	5.54132	yihA	CP0257	hypothetical protein
0.894414	1.08756	1.20351	1.21801	2.53728	3.26006	-	SF0364	hypothetical protein
1.30382	2.56739	2.37456	1.68346	4.96283	5.71097	repA	CP0260	replication protein
1.0742	1.45053	1.0041	1.38621	2.72495	2.68062	-	SF0705	major capsid protein
0.995686	1.83665	0.91791	1.37693	2.36991	3.03618	sap	SF2990	hypothetical protein
1.02467	1.47212	0.77964	1.41181	3.23454	2.26399	yhfW	SF3398	putative mutase
0.966408	3.81123	1.44441	1.43409	4.44843	5.53913	yigG	SF3896	hypothetical protein
0.946375	1.56548	2.62758	1.26842	2.40797	3.30061	fimB	SF4210	recombinase; regulator for fimA
1.23637	3.00302	3.83114	1.59534	2.88766	4.30009	yjhT	SF4212	N-acetylneuraminic acid mutarotase
1.01509	1.71763	1.38059	1.37578	2.62328	3.17197	-	SF2971	hypothetical protein
1.00552	2.72104	1.12641	1.65944	4.13323	3.66429	-	SF4216	DeoR family transcriptional regulator
1.04088	1.40646	1.20179	1.3288	3.05986	2.41852	creC	SF4431	sensory histidine kinase CreC
1.08232	2.15412	1.40174	1.52306	3.77886	3.4672	-	SF2976	reverse transcriptase-like protein
1.03033	1.5967	1.28208	1.21012	2.67659	3.11282	shiB	SF3700	hypothetical protein
1.05309	1.84067	1.54064	1.42815	3.18419	3.28276	-	SF2966	hypothetical protein
1.25567	2.06471	1.99222	1.63753	2.01635	2.90306	-	SF2970	hypothetical protein
1.11014	3.09607	4.66979	1.32542	8.06433	10.0622	-	SF0709	putative tail component of prophage CP-933K
Repressed genes
0.89829	0.5283	0.42121	0.807511	0.370762	0.27067	pnuC	SF0553	PnuC protein
0.988296	0.494668	0.669252	0.804487	0.423831	0.453155	yajF	SF0330	fructokinase
0.944949	0.569217	0.61052	0.919888	0.408752	0.356755	ushA	SF0425	bifunctional UDP-sugar hydrolase/5'-nucleotidase periplasmic precursor
1.01564	0.70041	0.590169	0.843602	0.390756	0.385728	gpmA	SF0549	phosphoglyceromutase
0.947809	0.656885	0.639199	0.801504	0.43008	0.398674	ftsI	SF0081	penicillin-binding protein 3; peptidoglycan synthetase
1.16079	0.565776	0.352596	1.10575	0.380977	0.285689	yccJ	SF1007	hypothetical protein
1.01207	0.812823	1.63336	0.855902	0.290267	0.404803	rstA	SF1629	DNA-binding transcriptional regulator RstA
0.939783	0.896745	1.0243	0.773732	0.471648	0.412976	ycaR	SF0913	hypothetical protein
1.1573	0.959246	0.641186	1.16992	0.420894	0.296955	deoA	SF4414	thymidine phosphorylase
0.731652	0.278204	0.562419	0.400649	0.233507	0.337423	fdnG	SF1751	formate dehydrogenase-N, nitrate-inducible, alpha subunit
0.767704	0.786374	0.231663	1.02132	0.567488	0.132201	manY	SF1410	PTS enzyme IIC
0.646523	0.541429	0.717492	0.475334	0.362476	0.404684	spr	SF2262	putative outer membrane lipoprotein
0.89941	0.423367	0.554004	0.831227	0.381959	0.326589	cspC	SF1403	cold shock-like protein CspC
1.07144	0.996632	1.05489	0.631832	0.387855	0.309803	nuoJ	SF2356	NADH dehydrogenase subunit J
1.08418	0.509799	0.259259	1.26096	0.875107	0.343151	nirB	SF3384	nitrite reductase (NAD(P)H) subunit
0.663481	0.430486	0.431299	0.441671	0.385041	0.315865	rho	SF3856	transcription termination factor Rho
0.604023	0.398238	0.467224	0.415564	0.316222	0.322824	pyrG	SF2795	CTP synthetase
0.862133	0.614879	0.634634	0.760924	0.377637	0.371082	slyA	SF1669	transcriptional regulator SlyA
0.890321	0.813177	0.541307	0.690406	0.377587	0.365811	pepN	SF0929	aminopeptidase N
0.382642	0.308154	0.428501	0.294987	0.167974	0.212461	-	SF1205	putative adhesion and penetration protein
1.00853	0.353319	0.372995	0.693566	0.240365	0.286704	ydbK	SF1822	putative oxidoreductase, Fe-S subunit
0.764014	0.797536	0.215795	0.777862	0.46777	0.275074	lldD	SF3644	L-lactate dehydrogenase
0.542993	0.301075	0.534802	0.33212	0.192708	0.212951	rhoL	SF3855	putative rho operon leader peptide
1.03342	0.42595	0.414675	0.918297	0.306757	0.358282	ygaM	SF2700	hypothetical protein
1.04038	0.673534	0.419457	1.01403	0.396643	0.468656	ygiW	SF3065	hypothetical protein
0.85097	0.475844	0.419143	1.01043	0.426567	0.584245	-	SF1022	hypothetical protein
1.16955	0.523046	0.291181	1.03927	0.463632	0.266769	adhP	SF1747	alcohol dehydrogenase
0.919971	0.886326	0.412596	0.819952	0.997755	0.461409	yedE	SF1972	putative inner membrane protein
0.441859	0.387865	0.404978	0.265267	0.30594	0.293077	rplY	SF2272	50S ribosomal protein L25
1.02406	0.565521	0.365724	1.06137	0.535664	0.329803	-	SF1389	hypothetical protein
0.732722	0.725675	1.21108	0.477012	0.431433	0.516947	yejL	SF2274	hypothetical protein
0.947971	0.661926	0.603778	0.87534	0.390208	0.27293	nuoA	SF2364	NADH dehydrogenase subunit A
0.807183	1.12523	0.438429	0.655179	0.593331	0.324434	nupC	SF2458	permease of transport system for 3 nucleosides
0.688782	0.806741	0.654291	0.488704	0.671647	0.419718	trmD	SF2667	tRNA (guanine-N(1)-)-methyltransferase
0.453924	0.493739	0.443343	0.297933	0.313902	0.222305	rplL	SF4059	50S ribosomal protein L7/L12
0.92647	0.582497	0.616047	0.742574	0.386	0.304482	thiG	SF4063	thiazole synthase
1.18404	2.27157	0.524468	0.872123	2.70488	0.402483	cysD	SF2775	sulfate adenylyltransferase subunit 2
0.847182	0.697042	0.563535	0.741461	0.45555	0.416782	-	SF1393	hypothetical protein
1.08247	1.96291	0.692328	0.828175	2.60489	0.466924	cysJ	SF2780	sulfite reductase subunit alpha
1.08472	0.622178	0.356815	1.06738	0.75766	0.314384	nirD	SF3385	nitrite reductase small subunit
0.937708	0.614988	0.93602	0.725961	0.313648	0.316897	yaeT	SF0167	outer membrane protein assembly factor YaeT
1.21602	0.489819	0.804879	0.794466	0.397962	0.379901	lipA	SF0653	lipoyl synthase
0.796806	0.700262	0.611344	0.766791	0.357047	0.347082	aroG	SF0550	phospho-2-dehydro-3-deoxyheptonate aldolase
0.87243	0.62537	0.923059	0.67975	0.424732	0.42937	ftsL	SF0080	cell division protein FtsL
1.03349	0.732797	0.455055	0.877877	0.350345	0.331391	galM	SF0548	aldose 1-epimerase
0.809561	0.664415	0.430868	0.742764	0.386287	0.226706	galE	SF0545	UDP-galactose-4-epimerase
0.897428	0.518038	0.517389	0.840848	0.443321	0.433052	slt	SF4424	lytic murein transglycosylase
0.775915	0.454052	0.701897	0.586338	0.416051	0.647463	fdnH	SF1750	formate dehydrogenase-N, nitrate-inducible, iron-sulfur beta subunit
0.794281	0.606689	0.26454	0.727888	0.348364	0.163685	manX	SF1411	PTS enzyme IIAB
0.802982	0.647555	0.219903	0.908556	0.41785	0.27011	manZ	SF1409	PTS system mannose-specific transporter subunit IID
0.921662	0.792534	0.738435	0.586737	0.47587	0.23457	nuoK	SF2355	NADH dehydrogenase subunit K
0.943555	0.858066	0.726767	0.91166	0.472005	0.486904	ppx	SF2546	exopolyphosphatase
0.552987	0.277819	0.146065	0.501591	0.166117	0.138452	yfiA	SF2657	translation inhibitor protein RaiA
0.714015	0.676793	0.904926	0.47529	0.391594	0.387172	rpsU	SF3106	30S ribosomal protein S21
0.891624	0.607261	0.725047	0.812956	0.381385	0.39431	infB	SF3209	translation initiation factor IF-2
0.280043	0.257152	0.284731	0.22912	0.261408	0.305949	cspA	SF3589	major cold shock protein
0.557767	0.747965	0.999233	0.374297	0.371498	0.553403	rpsM	SF3330	30S ribosomal protein S13
0.580235	0.731708	0.699183	0.308359	0.344942	0.289804	rplF	SF3337	50S ribosomal protein L6
0.727029	0.685595	0.589692	0.551916	0.429944	0.342945	rplK	SF4056	50S ribosomal protein L11
1.47815	0.292705	0.669536	1.20326	0.252776	0.395834	groES	SF4296	co-chaperonin GroES
0.508418	0.477811	0.452749	0.328372	0.360161	0.27399	rplJ	SF4058	50S ribosomal protein L10
0.80934	0.572089	0.933545	0.697586	0.441022	0.382923	-	SF1089	hypothetical protein
0.702589	0.841678	1.20914	0.462517	0.509364	0.466472	ydaO	SF1825	C32 tRNA thiolase
0.67372	0.452943	0.870462	0.553518	0.253407	0.947697	yjiY	SF4372	putative carbon starvation protein
0.788613	0.62843	0.68839	0.633978	0.429446	0.408548	yifL	SF3886	putative outer membrane lipoprotein
0.93527	0.663329	1.08297	0.782741	0.450607	0.461745	ftsQ	SF0090	cell division protein FtsQ
0.929859	0.738479	0.268659	0.788422	0.418105	0.260613	tsx	SF0348	outer membrane protein Tsx
0.86943	0.388216	0.428917	0.877293	0.330627	0.344415	ycbB	SF0922	hypothetical protein
0.470617	0.607454	0.623374	0.194306	0.199111	0.242549	rplI	SF4356	50S ribosomal protein L9
0.982008	0.542333	0.187606	0.684614	0.279831	0.130104	icdA	SF1155	isocitrate dehydrogenase
0.954146	0.765655	0.406895	0.88309	0.69669	0.274442	yedF	SF1973	hypothetical protein
0.917847	0.828764	0.641422	0.585016	0.399799	0.185021	nuoG	SF2359	NADH dehydrogenase subunit G
1.12363	0.559031	0.423031	1.17593	0.387329	0.313443	-	SF1505	hypothetical protein
0.950106	0.776729	0.5549	0.747399	0.420394	0.176986	nuoE	SF2361	NADH dehydrogenase subunit E
-	0.703969	0.605492	0.907481	0.381591	0.358643	nuoB	SF2363	NADH dehydrogenase subunit B
0.568417	0.600523	0.511477	0.357711	0.46142	0.413891	rplS	SF2666	50S ribosomal protein L19
0.922918	0.367931	0.381802	0.672445	0.231821	0.338933	-	SF2764	RNA polymerase sigma factor RpoS
0.722989	0.436857	0.433237	0.564244	0.319167	0.329776	yfeC	SF2460	hypothetical protein
0.729523	0.738863	1.03532	0.462236	0.386192	0.31847	rnb	SF1291	exoribonuclease II
0.707817	0.642847	0.394543	-	0.424553	0.299523	rimM	SF2668	16S rRNA-processing protein RimM
0.549152	0.366203	0.340352	0.473988	0.32424	0.411045	-	SF2565	peptidoglycan synthetase; penicillin-binding protein 1B
0.865822	0.672574	0.836735	0.581576	0.369911	0.412661	yhhL	SF3484	hypothetical protein
0.759751	0.513744	0.359048	0.964822	0.405693	0.479686	smg	SF3316	hypothetical protein
0.877097	0.480195	0.566919	0.63909	0.329784	0.194486	thiH	SF4062	thiamine biosynthesis protein ThiH
0.885917	0.379088	0.591508	0.550515	0.357506	0.435195	proP	SF4112	proline/glycine betaine transporter
0.79107	0.439826	0.497553	0.611746	0.36343	0.392311	uidR	SF1641	repressor for uid operon
1.01616	0.564867	0.530806	0.878646	0.370064	0.407797	ynaF	SF1824	putative filament protein
0.978521	-	0.397936	0.769922	0.268536	0.201817	thiC	SF4066	thiamine biosynthesis protein ThiC
0.843783	0.525628	0.541195	0.678144	0.238086	0.253386	ydgA	SF1637	hypothetical protein
0.64704	0.326275	0.585776	0.390354	0.259553	0.304513	fdoG	SF3970	formate dehydrogenase-O, major subunit
0.982557	0.629244	0.588611	0.721543	0.410836	0.405366	trpA	SF1263	tryptophan synthase subunit alpha
0.421983	0.49631	0.717127	0.222792	0.461616	0.766968	guaB	SF2554	inosine 5'-monophosphate dehydrogenase
0.74018	0.687501	0.583037	0.546745	0.379392	0.356855	surA	SF0050	peptidyl-prolyl cis-trans isomerase SurA
0.870578	0.51827	0.74947	0.594511	0.438937	0.479608	yadR	SF0148	iron-sulfur cluster insertion protein ErpA
0.580443	0.312837	0.377227	0.420549	0.156941	0.182069	sdhC	SF0576	succinate dehydrogenase cytochrome b556 large membrane subunit
1.02877	0.771064	0.861447	0.683768	0.429739	0.227485	pfs	SF0151	5'-methylthioadenosine/S-adenosylhomocysteine nucleosidase
0.6036	0.405219	0.319808	0.402974	0.221989	0.189619	sdhA	SF0574	succinate dehydrogenase flavoprotein subunit
0.944149	0.519489	1.09541	0.762341	0.413727	0.395928	htrA	SF0153	serine endoprotease
0.962696	0.554662	0.615127	0.782377	0.406074	0.413384	ybdQ	SF0526	hypothetical protein
0.937229	0.592653	0.590301	0.867765	0.388287	0.270815	yciN	SF1275	hypothetical protein
0.662779	0.384518	0.392245	0.653816	0.423696	0.458868	epd	SF2912	erythrose 4-phosphate dehydrogenase
0.741877	0.369058	0.360925	0.728424	0.248321	0.354711	gcvR	SF2522	glycine cleavage system transcriptional repressor
0.920857	0.571622	0.759848	0.705679	0.419008	0.440282	vacJ	SF2424	lipoprotein precursor
0.687963	0.312279	0.399847	0.620791	0.260967	0.310071	rseA	SF2634	anti-RNA polymerase sigma factor SigE
1.08023	0.474193	0.454665	0.865212	0.324021	0.254898	nadB	SF2636	NadB
0.84675	0.46311	0.484401	0.635311	0.477121	0.364961	purA	SF4332	adenylosuccinate synthetase
0.768523	0.4387	0.510781	0.47882	0.428801	0.439184	sspA	SF3269	stringent starvation protein A
0.753188	0.763931	0.464117	0.75576	0.387882	0.398412	ppc	SF4033	phosphoenolpyruvate carboxylase
0.755989	0.350332	0.393576	0.544949	0.215301	0.249995	-	SF1446	hypothetical protein
1.00249	0.399329	0.142899	1.09465	0.292068	0.0847835	aspA	SF4293	aspartate ammonia-lyase
1.01203	0.551832	0.344657	0.98326	0.42295	0.440107	yeeV	SF2999	hypothetical protein
1.10257	0.927123	0.621547	0.8992	0.445388	0.441659	-	SF1358	hypothetical protein
0.841223	0.677255	0.724861	0.563189	0.303308	0.332283	ddl	SF0232	D-alanyl-alanine synthetase A
0.918301	0.913775	0.540504	0.835806	0.418485	0.396061	serC	SF0902	phosphoserine aminotransferase
0.699456	0.535772	0.672724	0.443668	0.476183	0.289227	rpsA	SF0907	30S ribosomal protein S1
0.397231	0.154944	0.432782	0.291167	0.13732	0.249207	fruK	SF2253	1-phosphofructokinase
0.842392	0.821006	0.654485	0.64376	0.395422	0.350198	pnp	SF3205	polynucleotide phosphorylase/polyadenylase
0.809727	0.313961	0.307774	0.68426	0.267012	0.24998	yeaD	SF1443	hypothetical protein
0.898327	0.387308	0.200862	1.08836	0.331041	0.126901	frdA	SF4312	fumarate reductase flavoprotein subunit
1.18013	0.842035	0.366045	1.31427	0.710066	0.46218	katG	SF4020	catalase; hydroperoxidase HPI(I)
0.776623	0.403795	0.516135	0.547852	0.33207	0.271993	imp	SF0051	organic solvent tolerance protein
0.594279	0.2785	0.302428	0.409271	0.146471	0.124379	sdhD	SF0575	succinate dehydrogenase cytochrome b556 small membrane subunit
0.633548	0.351311	0.272369	0.382779	0.139343	0.133278	sdhB	SF0573	succinate dehydrogenase iron-sulfur subunit
0.934951	0.791018	0.775723	0.806902	0.419217	0.376414	ahpF	SF0525	alkyl hydroperoxide reductase, F52a subunit
0.777166	0.875775	0.595843	0.598964	0.420662	0.222711	sucC	SF0569	succinyl-CoA synthetase subunit beta
0.928816	0.620588	0.446958	0.972773	0.746658	0.397605	cydA	SF0564	cytochrome d terminal oxidase, polypeptide subunit I
0.573365	1.35289	1.00839	0.459478	0.968829	0.46987	ftn	SF1951	ferritin
0.89825	0.556175	0.714348	0.761427	0.466036	0.465505	rseB	SF2633	periplasmic negative regulator of sigmaE
0.985823	0.779575	0.423531	0.867395	0.3745	0.304734	asd	SF3456	aspartate-semialdehyde dehydrogenase
0.738571	0.547569	0.553886	0.537129	0.463021	0.44573	soxS	SF4122	DNA-binding transcriptional regulator SoxS
0.564127	0.684861	0.505434	0.279889	0.517818	0.345389	rplW	SF3350	50S ribosomal protein L23
0.771482	0.408639	0.352596	0.582386	0.31707	0.258507	mgsA	SF0965	methylglyoxal synthase
1.13983	0.583383	0.283974	1.34059	0.606877	0.437409	wrbA	SF1008	TrpR binding protein WrbA
1.00703	0.57111	0.43658	0.909565	0.532612	0.3773	thiE	SF4065	thiamine-phosphate pyrophosphorylase
0.563088	0.451776	0.758731	0.262502	0.230126	0.223335	rplT	SF1515	50S ribosomal protein L20
0.914205	0.431024	0.342665	0.744887	0.499152	0.367796	dcuA	SF4292	anaerobic C4-dicarboxylate transporter
0.735327	0.459832	0.516615	0.522892	0.430955	0.312757	yefM	SF2079	antitoxin YefM
0.555766	0.663496	0.468208	0.324889	0.284897	0.297981	rpsB	SF0159	30S ribosomal protein S2
0.661595	0.44968	0.879272	0.471256	0.352474	0.361169	pyrH	SF0161	uridylate kinase
1.00155	0.407262	0.546909	0.858575	0.26853	0.274297	cspE	SF0657	cold shock protein CspE
1.08441	0.586889	0.59534	0.887784	0.368865	0.261705	ptsG	SF1105	PTS system glucose-specific transporter subunits IIBC
1.05913	0.62943	0.331514	1.25986	0.493877	0.240809	ycfP	SF1112	hypothetical protein
0.885249	0.753454	0.730684	0.621174	0.395028	0.329462	-	SF1625	hypothetical protein
0.438128	0.164108	0.459272	0.284188	0.0645986	0.238845	fruA	SF2252	PTS system fructose-specific transporter subunits IIBC
1.01091	0.829355	1.06036	0.639912	0.396689	0.470738	pabB	SF1416	para-aminobenzoate synthase component I
0.315383	0.10802	0.386215	0.188092	-	0.139962	fruB	SF2254	bifunctional PTS system fructose-specific transporter subunit IIA/HPr protein
0.677528	0.453014	0.875419	0.696744	0.459171	0.661733	evgS	SF2437	hybrid sensory histidine kinase in two-component regulatory system with EvgA
0.846559	0.459427	0.294992	0.836897	0.262786	0.212071	crp	SF3376	cAMP-regulatory protein
0.613745	0.696313	0.75986	0.368004	0.324326	0.433361	rpsO	SF3206	30S ribosomal protein S15
0.580677	0.392097	0.530874	0.364653	0.292798	0.350623	rhlB	SF3853	ATP-dependent RNA helicase RhlB
1.0104	1.10923	0.987574	0.858407	0.452618	0.416077	udhA	SF4044	soluble pyridine nucleotide transhydrogenase
0.513573	0.669248	0.791623	0.229935	0.244933	0.19366	rpsF	SF4354	30S ribosomal protein S6
0.816796	0.451778	0.416671	0.662688	0.248076	0.216579	-	SF0572	hypothetical protein
0.767911	0.475041	0.381643	0.582248	0.358507	0.276412	yeaA	SF1445	methionine sulfoxide reductase B
0.754007	0.313165	0.744694	0.650256	0.353282	0.522159	yfeK	SF2474	hypothetical protein
1.43592	0.525692	0.234752	1.89462	0.594293	0.342889	bfr	SF3355	bacterioferritin
0.834547	0.99	1.58205	0.464313	0.441343	0.58529	rpmH	SF3761	50S ribosomal protein L34
0.889781	0.374613	0.383777	0.913311	0.363525	0.267354	yfiD	SF2641	autonomous glycyl radical cofactor GrcA
1.76074	0.793864	0.872195	1.81892	0.486971	0.390539	clpP	SF0382	ATP-dependent Clp protease proteolytic subunit
1.14915	0.75074	0.897755	0.721154	0.420065	0.340712	ybaU	SF0386	peptidyl-prolyl cis-trans isomerase (rotamase D)
0.82552	0.510586	0.566365	0.760772	0.415997	0.450859	treC	SF4251	trehalose-6-phosphate hydrolase
0.76774	0.493239	0.384595	0.682128	0.669843	0.451057	ybhQ	SF0741	hypothetical protein
1.03771	0.430366	0.400986	1.20363	0.348244	0.375106	ycgB	SF1177	SpoVR family protein
0.613203	0.296647	0.177674	0.594801	0.277629	0.190759	ycgC	SF1201	dihydroxyacetone kinase subunit M
0.895453	0.637485	0.546898	0.72721	0.393002	0.347016	dld	SF2218	D-lactate dehydrogenase
0.987572	0.630464	0.733326	1.04562	0.45072	0.320249	rcsB	SF2301	transcriptional regulator RcsB
0.831348	0.521904	0.659212	0.695327	0.266769	0.332906	ydjA	SF1458	hypothetical protein
0.889729	0.604777	0.543028	0.709023	0.368536	0.231546	yeeX	SF2067	hypothetical protein
0.908751	0.447727	0.849442	0.747969	0.447772	0.577354	-	SF2485	hypothetical protein
0.787627	0.553932	0.285061	0.678369	0.325519	0.242335	gcvP	SF2889	glycine dehydrogenase
0.884874	0.495257	0.823241	0.802397	0.38232	0.716024	puuD	SF1303	gamma-glutamyl-gamma-aminobutyrate hydrolase
0.510696	0.750345	0.919855	0.301433	0.397128	0.273047	rplX	SF3341	50S ribosomal protein L24
0.995976	0.504747	0.31317	0.941588	0.424544	0.324672	frdD	SF4309	fumarate reductase subunit D
0.908907	0.356455	0.201023	0.999892	0.241961	0.128533	frdB	SF4311	fumarate reductase iron-sulfur subunit
0.971882	0.726259	0.625902	0.829927	0.410882	0.347859	yiiU	SF4006	hypothetical protein
0.789735	1.12652	0.897724	1.06889	0.467022	0.439358	-	SF1278	hypothetical protein
0.75029	0.702774	-	0.534999	0.377524	0.362943	ycfW	SF1122	outer membrane-specific lipoprotein transporter subunit LolE
0.84083	0.307781	0.560539	-	0.228249	0.374446	aceF	SF0112	dihydrolipoamide acetyltransferase
0.786658	0.649364	0.324381	0.662561	0.339648	0.184199	sucA	SF0571	2-oxoglutarate dehydrogenase E1 component
0.913451	0.710547	0.779342	0.682116	0.47516	0.430524	ycfD	SF1130	hypothetical protein
0.921343	0.556317	0.475633	0.915979	0.454352	0.453634	gst	SF1660	glutathionine S-transferase
0.886335	0.5403	0.488037	0.684706	0.365574	0.339596	ybgI	SF0587	putative hydrolase-oxidase
0.431164	0.275226	0.173522	0.553383	0.239527	0.119778	-	SF1203	dihydroxyacetone kinase subunit DhaK
0.622656	0.690796	0.78546	0.458761	0.484335	0.598697	yceD	SF1092	hypothetical protein
0.772273	0.692178	0.915726	0.436552	0.505807	0.407606	nrdB	SF2317	ribonucleotide-diphosphate reductase subunit beta
1.05374	0.55428	0.606146	0.805196	0.413385	0.357417	fabI	SF1293	enoyl-(acyl carrier protein) reductase
0.672027	0.767485	0.688269	0.302467	0.487241	0.405126	rplB	SF3349	50S ribosomal protein L2
-	0.875392	0.641357	-	0.489954	0.330697	rplD	SF3351	50S ribosomal protein L4
0.646672	0.884333	0.794363	0.436037	0.656561	0.45627	rpsG	SF3359	30S ribosomal protein S7
0.966079	0.523676	0.399259	0.939609	0.377901	0.351229	nadA	SF0554	quinolinate synthetase
1.0353	-	0.230405	-	0.498516	0.253473	ompC	SF2299	outer membrane porin protein C
1.10234	0.40073	0.33641	1.06164	0.37359	0.187711	yciD	SF1259	outer membrane protein W
1.00939	0.841306	0.650853	0.756976	0.433125	0.416318	tpx	SF1330	thiol peroxidase
0.946874	0.665863	0.651775	0.961956	0.336406	0.451407	-	SF0712	putative tail component of prophage CP-933K
0.791477	0.439497	0.384069	1.02116	0.564359	0.465777	cfa	SF1689	cyclopropane fatty acyl phospholipid synthase
0.897897	0.644754	0.679725	0.678204	0.424801	0.355603	gmhA	SF0272	phosphoheptose isomerase
0.876223	0.715417	0.850102	0.58884	0.445587	0.332989	tig	SF0381	trigger factor
0.959147	0.58159	0.741867	0.723875	0.479841	0.494796	ldcA	SF1182	L,D-carboxypeptidase A
0.598238	0.337466	0.137531	0.584473	0.358644	0.235161	-	SF1202	dihydroxyacetone kinase subunit DhaL
0.781953	0.640439	0.802549	0.571914	0.363321	0.358688	yebC	SF1874	YebC
0.784584	0.450614	0.32226	0.730311	0.30049	0.253538	gcvH	SF2890	glycine cleavage system protein H
0.997155	0.591376	0.377513	0.915885	0.666473	0.361435	frdC	SF4310	fumarate reductase subunit C
1.08648	-	0.494421	-	0.413937	0.353684	lpdA	SF0113	dihydrolipoamide dehydrogenase
0.858621	0.654291	0.672878	0.873139	0.43302	0.390345	zwf	SF1862	glucose-6-phosphate dehydrogenase
1.14974	0.677416	0.666453	0.915247	0.373165	0.342795	dksA	SF0137	RNA polymerase-binding transcription factor
0.853024	0.723229	0.470617	0.597018	0.34451	0.339356	proA	SF0293	gamma-glutamyl phosphate reductase
0.876553	0.400797	0.40545	0.688068	0.24891	0.256306	ybgJ	SF0586	putative carboxylase
1.17792	0.444647	0.720564	0.998858	0.407454	0.573675	ybaY	SF0398	hypothetical protein
0.725289	0.7388	0.413194	0.700149	0.28747	0.194393	gltA	SF0577	type II citrate synthase
1.02088	0.884422	0.980227	0.789189	0.449241	0.419253	trxB	SF0847	thioredoxin reductase
1.00952	0.567126	0.404655	0.884037	0.473238	0.384937	arcA	SF4433	two-component response regulator
0.713723	0.538377	0.628307	0.355754	0.34681	0.23189	-	SF1703	hypothetical protein
1.29803	0.341008	0.167523	1.06294	0.289101	0.139564	gapA	SF1444	glyceraldehyde-3-phosphate dehydrogenase
0.788385	0.721007	0.846634	0.449584	0.260707	0.258296	fabB	SF2399	3-oxoacyl-(acyl carrier protein) synthase I
0.835555	0.638306	0.938472	0.67275	0.433366	0.458921	-	SF2716	hypothetical protein
0.720458	0.385783	0.302619	0.656727	0.220982	0.157272	ygdH	SF2808	hypothetical protein
1.10117	-	0.323732	1.01133	-	0.25533	pgk	SF2911	phosphoglycerate kinase
0.546805	0.77869	0.951182	0.273187	0.396545	0.338217	rplC	SF3352	50S ribosomal protein L3
0.563975	0.395064	0.354552	0.391042	0.38299	0.302745	asnA	SF3824	asparagine synthetase AsnA
1.04517	0.66467	0.629962	0.909626	0.311659	0.332492	fbp	SF4258	fructose-1,6-bisphosphatase
0.913709	0.674549	0.694827	0.897723	0.398514	0.362302	cytR	SF4012	DNA-binding transcriptional regulator CytR
0.84066	0.751714	0.558707	0.896535	0.349272	0.3666	galT	SF0546	galactose-1-phosphate uridylyltransferase
1.01551	0.934187	0.320038	1.17308	1.32409	0.44464	narG	SF1227	nitrate reductase 1 alpha subunit
0.384705	0.291896	0.406694	0.366129	0.438285	0.644352	xseA	SF2555	exodeoxyribonuclease VII large subunit
0.838693	0.536416	0.75935	0.71909	0.365338	0.413646	yciI	SF1254	YciI-like protein
1.00531	0.81621	0.643966	0.775441	0.391873	0.252461	ppiB	SF0456	peptidyl-prolyl cis-trans isomerase B (rotamase B)
0.423775	0.541526	0.853504	0.211445	0.319496	0.301251	rpmJ	SF3331	50S ribosomal protein L36
0.860152	0.423664	0.433775	0.752522	0.536627	0.577093	thrB	SF0003	homoserine kinase
0.756571	0.458538	0.814768	0.601138	0.401552	0.524398	ybeT	SF0634	hypothetical protein
0.879717	0.52706	0.680173	0.756177	0.336518	0.370583	ribD	SF0351	bifunctional diaminohydroxyphosphoribosylaminopyrimidine deaminase/5-amino-6-(5-phosphoribosylamino)uracil reductase
0.884913	0.661527	0.512427	0.72064	0.337446	0.315532	ybbU	SF0445	DNA-binding transcriptional repressor AllR
0.893815	0.482379	0.657115	0.703422	0.373566	0.386786	ybhB	SF0723	putative kinase inhibitor protein
0.795035	0.444463	0.386633	0.660789	0.267569	0.249013	minE	SF1161	cell division topological specificity factor MinE
0.967011	0.761723	1.03446	0.679197	0.396883	0.382073	thiM	SF2166	hydroxyethylthiazole kinase
0.963812	0.81211	1.04883	0.759045	0.45334	0.391174	fdx	SF2572	[2FE-2S] ferredoxin, electron carrer protein
0.926473	0.624453	0.533397	0.804589	0.449723	0.343445	ptsH	SF2470	PTS system phosphohistidinoprotein-hexose phosphotransferase subunit Hpr
0.798317	0.539507	0.834584	0.632737	0.344246	0.476791	smpA	SF2676	small membrane protein A
0.9856	0.810574	0.900762	0.742482	0.381368	0.339031	pdxK	SF2473	pyridoxal kinase
-	-	0.707163	0.288731	0.450656	0.331152	rpsK	SF3329	30S ribosomal protein S11
1.03919	0.720109	0.554745	0.889667	0.433373	0.40633	hupA	SF4072	transcriptional regulator HU subunit alpha
0.756096	0.349937	-	0.726172	0.196165	0.816702	yjiX	SF4371	hypothetical protein
1.13567	0.582457	0.397501	0.980944	0.45274	0.388041	ybeL	SF0638	hypothetical protein
-	-	0.540462	-	0.435267	0.281984	rplO	SF3333	50S ribosomal protein L15
0.944275	0.80871	0.75926	0.934732	0.427849	0.450867	yijD	SF4046	hypothetical protein
1.00131	0.58108	0.370801	0.821305	0.351525	0.35897	yjeI	SF4298	hypothetical protein
0.867674	0.27302	0.739882	-	0.206885	0.127086	aceE	SF0111	pyruvate dehydrogenase subunit E1
0.863263	0.447819	0.782337	0.571828	0.303906	0.335347	ispA	SF0358	geranyltranstransferase
1.19434	0.610411	1.10013	0.659338	0.406979	0.390269	cysS	SF0457	cysteinyl-tRNA synthetase
0.894172	0.61644	0.784432	0.758586	0.44392	0.430869	ribF	SF0021	bifunctional riboflavin kinase/FMN adenylyltransferase
1.07238	0.412538	0.421212	1.10733	0.391053	0.383144	moaB	SF0732	molybdopterin biosynthesis protein B
1.01827	0.373996	0.371106	0.924175	0.348631	0.277905	-	SF1480	succinylglutamic semialdehyde dehydrogenase
0.890492	0.542077	0.747217	0.784493	0.426443	0.421877	yciK	SF1273	short chain dehydrogenase
0.96583	0.612382	0.439116	0.992691	0.510463	0.344911	ydaA	SF1837	universal stress protein UspE
0.553178	0.700405	0.751923	0.324975	0.538916	0.42495	rpsE	SF3335	30S ribosomal protein S5
0.594119	0.433248	0.48013	0.356081	0.319421	0.319061	fnr	SF1836	fumarate/nitrate reduction transcriptional regulator
0.633923	0.931101	0.970936	0.371226	0.587838	0.389549	rpsN	SF3339	30S ribosomal protein S14
0.689817	0.457215	0.444022	0.584163	0.582093	0.503675	glmU	SF3810	bifunctional N-acetylglucosamine-1-phosphate uridyltransferase/glucosamine-1-phosphate acetyltransferase
0.767616	0.632242	0.588453	0.569417	0.372532	0.313568	pgi	SF4180	glucose-6-phosphate isomerase
0.959856	0.864315	0.942391	0.779003	0.425492	0.414467	rne	SF1088	ribonuclease E
0.809091	0.45186	0.285658	1.02356	0.263019	0.25119	gcvT	SF2891	glycine cleavage system aminomethyltransferase T
1.05799	0.806683	1.1439	0.627584	0.452648	0.333757	proS	SF0185	prolyl-tRNA synthetase
0.918185	0.362196	0.63058	0.792306	0.291893	0.330013	nrdR	SF0350	transcriptional regulator NrdR
0.827499	0.310267	0.483943	0.571752	0.245573	0.318426	ybeU	SF0633	putative tRNA ligase
0.886773	0.717565	0.437923	0.810233	0.457904	0.394119	rihA	SF0630	ribonucleoside hydrolase 1
2.36121	-	0.90715	2.25603	0.339903	0.470058	dnaK	SF0014	molecular chaperone DnaK
0.462813	0.606865	0.628163	0.213132	0.238472	0.213702	rpsR	SF4355	30S ribosomal protein S18
0.817593	0.368566	0.430349	0.70938	0.277087	0.28801	minD	SF1162	cell division inhibitor MinD
0.727621	0.43359	0.77192	0.647291	0.393562	0.524428	holE	SF1853	DNA polymerase III subunit theta
0.551378	0.303173	0.317772	0.391115	0.250285	0.204208	slyB	SF1668	putative outer membrane protein
0.888703	0.596856	0.271886	0.657406	0.467162	0.130135	cysK	SF2469	cysteine synthase A
0.884564	0.664183	0.57093	0.748569	0.308719	0.283729	ptsI	SF2471	phosphoenolpyruvate-protein phosphotransferase
0.791595	0.670495	0.594715	0.903564	0.468938	0.451118	yrdD	SF3315	putative DNA topoisomerase
0.865614	0.368815	0.420771	0.827415	0.548977	0.4093	yjfO	SF4344	putative biofilm stress and motility protein A
0.67822	0.670898	1.12499	0.329727	0.379565	0.522614	rpsT	SF0020	30S ribosomal protein S20
1.00859	0.474303	0.584968	0.652787	0.362378	0.352838	yacL	SF0116	hypothetical protein
0.792062	0.51446	0.59795	0.715552	0.410839	0.443089	asnB	SF0619	asparagine synthetase B
0.814698	0.463003	0.657348	0.6504	0.358939	0.566073	apbA	SF0362	2-dehydropantoate 2-reductase
0.853226	0.404121	0.620729	0.724361	0.350316	0.396636	nagA	SF0616	N-acetylglucosamine-6-phosphate deacetylase
1.08948	0.471666	0.698723	0.960719	0.447319	0.422098	moaC	SF0733	molybdenum cofactor biosynthesis protein MoaC
1.02984	0.75479	0.69404	0.877151	0.403783	0.378401	pykA	SF1864	pyruvate kinase
0.673729	0.408634	0.828753	0.34565	0.30472	0.362059	yebA	SF1866	hypothetical protein
0.832361	0.535584	0.309398	0.726111	0.298784	0.226229	ucpA	SF2480	short chain dehydrogenase
0.935696	0.384327	0.397453	0.870191	0.425613	0.397856	csiE	SF2582	stationary phase inducible protein CsiE
0.863697	0.559454	0.638839	0.784024	0.454219	0.449317	murQ	SF2481	N-acetylmuramic acid-6-phosphate etherase
1.05275	-	0.334112	0.93408	-	0.30766	ygfF	SF2888	hypothetical protein
1.28683	0.578773	0.645293	1.10364	0.402798	0.333171	yqjE	SF3142	hypothetical protein
0.59796	0.637155	0.681908	0.34307	0.312611	0.259137	rpmD	SF3334	50S ribosomal protein L30
0.618413	0.726606	0.666406	-	0.408815	0.361389	rplR	SF3336	50S ribosomal protein L18
0.608101	0.776938	0.793195	0.40128	0.360865	0.312007	rpsH	SF3338	30S ribosomal protein S8
0.988114	0.864225	0.378334	0.977155	0.5767	0.419235	pckA	SF3422	phosphoenolpyruvate carboxykinase
1.08379	0.539624	0.588697	0.861238	0.235399	0.261152	sodA	SF3985	superoxide dismutase
0.924514	0.639008	0.75243	0.719635	0.344899	0.348486	secB	SF3648	preprotein translocase subunit SecB
0.78179	0.420702	0.39495	0.464024	0.304543	0.26996	glmS	SF3809	glucosamine--fructose-6-phosphate aminotransferase
1.46256	0.18569	0.431379	0.872578	0.128997	0.207528	groEL	SF4297	chaperonin GroEL
0.968372	0.59858	0.821769	0.830547	0.422918	0.327924	ychK	SF1234	hypothetical protein
0.755748	0.449594	0.296406	0.849359	0.285547	0.159304	adhE	SF1240	bifunctional acetaldehyde-CoA/alcohol dehydrogenase
0.653273	0.433257	0.281163	0.775359	0.455863	0.36554	-	SF2045	hypothetical protein
0.682686	0.442945	0.3946	0.551149	0.391073	0.298817	manA	SF1636	mannose-6-phosphate isomerase
1.01174	0.681734	0.421389	1.24387	0.800681	0.421976	SF1609	SF1609	pseudogene
