# Supplementary material for: Common Changes in Global Gene Expression Induced by RNA Polymerase Inhibitors in shigella flexneri
Source: PLoS One. 2012 Mar 12;7(3):e33240. doi: 10.1371/journal.pone.0033240 (PMC3299763; doi:10.1371/journal.pone.0033240)
Supplement: Table S2 — Differentially expressed genes of S.flexneri exposed to RP. (XLS) [file pone.0033240.s002.xls]

## Sheet: Sheet1
0.5XMIC			1XMIC			Gene	Synonym	Product
10min	30min	60min	10min	30min	60min
Induced genes
1.73223	1.6277	3.3011	2.10579	2.94041	2.32473	ybeD	SF0650	hypothetical protein
1.07855	1.36915	2.25843	1.36807	2.68406	2.59457	yegQ	SF2146	hypothetical protein
1.111	0.926747	2.96038	1.10587	2.49819	3.46527	yhdG	SF3298	putative dehydrogenase
1.35176	1.31888	3.73407	1.59145	2.19669	6.56239	ospE2	CP0048	OspE2
1.30529	2.13731	1.46544	1.55955	1.95679	2.94159	-	CP0059	hypothetical protein
1.25222	1.30978	2.33494	1.83677	1.79582	2.24849	ybfE	SF0608	LexA regulated protein
1.2113	2.89744	5.8398	1.29983	3.33464	10.0915	-	CP0060a	hypothetical protein
1.34488	1.36807	2.39236	1.72474	2.39019	2.12985	yleA	SF0621	(dimethylallyl)adenosine tRNA methylthiotransferase
1.29625	2.04547	2.52778	1.6904	2.05984	2.75116	sepA	CP0070	extracellular serine protease SepA
1.24783	1.75232	2.7819	1.42087	2.50245	3.64478	ybcL	SF1979	putative kinase inhibitor
1.20074	1.65622	5.27244	1.17077	3.27626	8.25766	-	SF2494	hypothetical protein
1.07929	1.08182	2.18868	1.13084	1.204	2.78137	-	SF1808	hypothetical protein
1.15852	1.47056	2.60839	1.19842	2.58536	4.46213	ycdU	SF1026	hypothetical protein
1.51841	1.34649	1.46687	2.07067	2.18549	1.00728	rpoC	SF4061	DNA-directed RNA polymerase subunit beta'
1.11377	1.98071	2.94566	1.08156	2.42881	3.98938	-	CP0083	hypothetical protein
1.04388	2.05416	2.4191	1.2617	2.78604	8.1559	-	CP0097	hypothetical protein
1.03181	1.39863	2.39498	1.01625	1.70979	3.13478	-	SF0263	hypothetical protein
1.10225	1.57113	3.06972	1.06199	1.74642	4.85706	ccdB	CP0225	plasmid maintenance protein CcdB
0.991614	1.75629	3.84333	1.16631	2.53783	4.70619	-	SF0265	putative Rhs-family protein
1.1872	1.58807	2.84039	1.42643	1.72356	5.87326	mob9	CP0228	plasmid mobilization protein
1.07559	1.46759	4.08745	1.19224	2.7175	7.18337	-	SF2496	hypothetical protein
1.07758	1.22848	0.450465	1.16302	-	2.3012	-	SF1544	antitermination protein, homolog of cryptic prophage
1.21458	1.39155	3.00031	1.1036	1.8141	3.563	-	SF2500	glutamate racemase
0.826121	2.36066	0.82201	0.72362	2.97042	0.513298	cysJ	SF2780	sulfite reductase subunit alpha
1.06804	1.57405	2.31359	1.09109	1.7965	3.00419	-	SF3511	hypothetical protein
1.50006	2.21377	1.26434	1.61144	2.38301	0.894696	slpA	SF0024	FKBX-type 16kD peptidyl-prolyl cis-trans isomerase (a rotamase)
1.49731	1.88771	1.16491	2.27733	2.52311	1.97673	potD	SF1125	spermidine/putrescine ABC transporter periplasmic substrate-binding protein
1.09019	0.96331	2.28811	1.06685	2.52898	4.0171	fis	SF3299	DNA-binding protein Fis
0.944169	1.55149	2.30144	1.31283	1.88295	7.21158	CP0053	CP0053	pseudogene
1.51095	3.47194	8.24504	1.90637	4.31205	11.6155	ipgH	pseudogene	invasion plasmid gene product
1.26207	1.52644	2.89495	1.44114	1.77467	3.10122	-	SF1978	putative regulator
1.09899	1.18668	2.83099	1.04575	1.47693	2.83906	-	SF2495	hypothetical protein
1.45741	2.17638	1.21438	1.70921	2.30169	1.42055	tdh	SF3656	L-threonine 3-dehydrogenase
1.51286	2.94669	5.24441	2.47932	5.2536	4.36587	mutM	SF3674	formamidopyrimidine-DNA glycosylase
0.913959	1.08337	2.57508	0.833942	1.48081	2.98052	SF2685	SF2685	pseudogene
1.41591	1.57548	4.52272	1.59957	4.77172	9.55478	-	SF3510	hypothetical protein
1.19177	2.13881	3.63335	1.7003	4.66349	3.53625	ybhE	SF0888	6-phosphogluconolactonase
1.15131	1.38698	2.88059	1.17439	1.80403	2.15425	csgB	SF1035	curlin minor subunit
1.46847	1.08723	1.89691	1.87018	2.17383	2.49188	ygjO	SF3124	putative enzyme
1.23273	2.26807	1.44191	1.80556	3.16866	0.895869	ldhA	SF1814	D-lactate dehydrogenase
1.46212	3.69247	4.16792	2.25756	7.16772	3.06267	adiY	SF4107	putative ARAC-type regulatory protein
1.69713	2.29084	6.08985	1.93451	2.8148	6.16824	ospD3	CP0093	hypothetical protein
1.14806	1.4063	3.34883	1.5099	3.01605	7.54872	-	CP0100	hypothetical protein
1.09544	1.11626	2.0435	1.04475	1.38216	2.406	ccdA	CP0224	plasmid maintenance protein CcdA
1.05809	1.14061	2.26273	1.24726	2.18274	3.55702	-	SF0264	hypothetical protein
1.15828	1.76977	2.67572	1.75434	2.8694	5.42082	CP0104	CP0104	pseudogene
1.23539	2.15966	2.46261	1.1921	2.76723	2.14383	ospG	CP0227	OspG, secreted by the Mxi-Spa secretion machinery, function unknown
1.15302	0.967037	2.25594	1.44276	2.68593	4.12368	-	SF2499	putative amino acid antiporter
2.00426	1.77042	1.88422	2.97004	2.63154	1.64124	-	SF1765	putative DNA-binding transcriptional regulator
1.17548	2.19399	1.62541	1.53639	2.78642	1.34656	SF1738	SF1738	pseudogene
1.00216	1.78155	3.23228	1.04436	2.38641	1.79075	yicP	SF3796	cryptic adenine deaminase
1.24784	1.66041	3.34817	1.26176	2.48894	1.96921	yjdA	SF4114	hypothetical protein
1.69243	2.41189	4.58866	2.40265	-	3.75007	sdaC	SF2810	serine transporter
1.2258	1.86027	2.21487	1.32689	2.86165	2.55622	yjiC	SF4195	hypothetical protein
1.60379	1.24316	3.46414	1.89123	4.11906	2.23076	hepA	SF0054	ATP-dependent helicase HepA
1.26784	1.83259	3.49931	1.50069	2.65975	1.64113	-	SF2332	UDP-4-amino-4-deoxy-L-arabinose--oxoglutarate aminotransferase
1.14877	1.2449	2.55184	1.16277	1.83647	3.02687	yhjV	SF3574	putative transporter protein
1.25242	1.68335	2.23805	1.5286	2.37125	2.85641	yihF	SF3932	hypothetical protein
1.38308	1.89494	2.29431	1.61797	3.00486	10.4503	-	CP0002	putative resolvase
1.19307	1.17537	2.91991	1.39203	1.74453	3.56799	spaP	CP0153	surface presentation of antigens protein SpaP
1.43412	2.1983	3.06411	2.4302	4.01826	4.44436	apy	CP0004	PhoN2 (Apy), periplasmic phosphatase, apyrase, ATP diphosphohydrolase
1.10257	1.21347	2.74455	1.2468	1.85822	3.09421	spa29	CP0155	Spa29, component of the Mxi-Spa secretion machinery
0.992807	1.2088	2.48038	1.56052	1.93356	2.57973	ospF	CP0010	OspF
1.52138	2.24158	4.28591	1.85051	3.40734	1.79009	hslO	SF3419	Hsp33-like chaperonin
1.03477	1.49309	2.79868	1.15058	2.30467	6.26259	-	CP0177	putative reverse transcriptase
1.38038	1.62169	2.42033	1.48567	3.35828	5.4131	-	SF1349	hypothetical protein
1.32705	1.20701	1.83167	1.72864	3.13889	7.89223	-	SF3505	hypothetical protein
1.1032	1.58781	3.5205	1.16934	2.82556	2.1216	yhiX	SF3595	DNA-binding transcriptional regulator GadX
1.48621	1.25366	2.52241	2.04821	2.47294	4.9883	birA	SF4051	biotin--protein ligase
1.38397	1.63675	2.77081	1.37187	1.8751	4.89159	-	SF3803	putative secreted autotransporter toxin
1.00061	1.1374	2.36514	1.01036	1.45025	2.89034	lpfA	SF3807	putative major fimbrial subunit
1.01192	1.11045	2.27228	0.990501	1.50856	2.89695	yfdE	SF2438	hypothetical protein
1.19844	1.55154	3.17027	1.3249	2.65185	4.82696	-	CP0023	hypothetical protein
1.20131	1.77919	-	1.49628	2.37112	2.54556	icsA	CP0182	hypothetical protein
1.0834	1.48086	3.24618	1.06182	1.9828	4.51954	-	CP0186	hypothetical protein
1.48964	4.65653	7.51113	1.40344	4.28018	9.1773	phoN1	CP0190	PhoN1, periplasmic non specific acid ohosphatase
1.10446	1.38629	2.94262	0.993596	2.28827	2.9976	stbB	CP0194	plasmid stable inheritance protein
-	1.31227	2.71702	-	2.36103	1.90266	tdcD	SF3155	propionate/acetate kinase
1.08847	1.51415	3.80037	1.25489	2.29308	2.31415	-	SF2609	DNA-invertase
1.09923	1.35306	2.45165	1.07298	1.64419	2.2479	ylaD	SF0404	YlaD
1.39818	1.73876	3.62867	1.89779	3.95005	1.97517	-	SF2333	undecaprenyl phosphate 4-deoxy-4-formamido-L-arabinose transferase
1.12305	1.20887	3.06368	1.7126	2.96725	4.398	ospB	CP0003	OspB, protein secreted by the Mxi-Spa secretion machinery, function unknown
0.97754	0.976221	2.66685	1.3748	1.46171	3.34184	ospD2	CP0009	hypothetical protein
1.34013	1.77941	2.32931	1.40833	2.18102	1.4492	yaiB	SF0231	hypothetical protein
1.32318	1.83436	2.81942	2.00519	2.61601	1.77671	sdaA	SF1414	L-serine deaminase
1.28247	1.39011	2.59493	1.53153	2.89161	1.45374	udk	SF2130	uridine kinase
1.16735	1.26058	1.38819	2.11578	2.55581	1.05332	yfiF	SF2643	putative methyltransferase
2.14302	2.37748	1.61475	3.01542	2.24658	0.837544	clpB	SF2655	protein disaggregation chaperone
1.41855	2.3443	5.48192	1.84602	3.76251	5.99336	ushA	CP0185	bifunctional UDP-sugar hydrolase/5'-nucleotidase periplasmic precursor
1.17644	2.19835	-	1.55735	3.27867	3.54945	CP0035	CP0035	pseudogene
1.03771	1.27242	2.40015	1.11418	2.6008	2.14855	-	SF0592	hypothetical protein
0.903272	1.47484	5.27211	0.734678	2.28011	4.86924	virF	CP0046	transcriptional activator VirF
0.990883	1.66614	2.44289	1.42717	2.37267	1.52926	-	SF2231	putative oxidoreductase
0.99839	0.997367	1.46363	1.1159	2.43923	3.29603	-	SF3963	hypothetical protein
0.971523	1.29049	1.56232	1.00118	2.60045	3.09202	shiD	SF3711	colV-immunity protein
0.980736	1.64697	1.89546	1.25664	2.59349	3.98427	sorE	SF4088	putative L-sorbose-1-P-reductase
-	1.67882	1.53031	1.22127	2.42745	2.41429	-	SF3800	putative transport protein
1.30577	1.13979	1.31642	1.53609	2.57544	2.38771	yiiS	SF4000	hypothetical protein
1.16723	1.58019	2.50183	1.28543	2.60642	2.01489	yhiW	SF3596	putative ARAC-type regulatory protein
1.17086	1.15592	2.28041	1.40677	1.90604	2.26667	gidA	SF3821	tRNA uridine 5-carboxymethylaminomethyl modification enzyme GidA
0.971709	1.21442	2.48738	1.22217	1.5226	2.44286	mxiM	CP0143	MxiM, lipoprotein, component of the Mxi-Spa secretion machinery
2.28303	2.2054	2.68149	2.93948	2.10137	1.02567	htpG	SF0418	heat shock protein 90
1.51605	2.19358	2.18883	1.73313	2.66397	2.80778	tdk	SF1238	thymidine kinase
1.04412	2.16987	1.56188	1.19478	1.61985	4.44225	SF1833	SF1833	pseudogene
1.12079	1.73075	2.87358	1.38757	3.83499	7.14046	shiC	SF3704	hypothetical protein
1.62356	3.59338	8.60234	3.11825	8.96476	17.373	-	SF2986	hypothetical protein
1.09464	1.21395	2.26552	1.34283	1.76608	4.04344	yjgN	SF4232	hypothetical protein
1.14862	1.11343	2.07667	1.14876	1.43069	2.48392	yccA	SF0972	hypothetical protein
1.06293	1.17701	2.67532	1.05395	2.2707	3.93809	-	SF1450	putative aldolase
1.02292	1.04736	2.53307	1.27327	1.60917	2.76007	mxiD	CP0145	outermembrane protein MxiD
1.22468	1.14251	2.45011	1.49248	2.53806	3.64374	mxiA	CP0147	MxiA, innermembrane protein, component of the Mxi-Spa secretion machinery
0.967323	1.04191	2.4305	-	1.47937	3.0962	spa32	CP0151	Spa32, secreted by and component of the Mxi-Spa machinery
2.21528	1.76452	1.80787	2.56962	2.45287	0.9943	hslU	SF4009	ATP-dependent protease ATP-binding subunit HslU
1.34815	1.46885	1.27954	2.17634	2.80847	1.59985	guaC	SF0101	guanosine 5'-monophosphate oxidoreductase
1.1836	1.61301	1.61236	1.52992	3.03105	4.92955	SF1849	SF1849	pseudogene
1.50261	0.972455	1.11197	2.42298	2.21934	1.43237	upp	SF2542	uracil phosphoribosyltransferase
1.0252	1.68704	2.11238	1.2116	2.81822	2.08537	-	SF2415	putative fimbrial-like protein
2.22251	1.66635	1.68263	3.49411	1.96428	0.884702	hslV	SF4010	ATP-dependent protease peptidase subunit
1.31221	0.836104	2.96733	2.21791	1.60463	3.27923	mxiC	CP0146	Mxi-Spa secretion machinery protein
1.34833	2.59262	3.32717	1.99179	4.30626	2.96038	fimE	SF4209	tyrosine recombinase
1.14499	1.42474	2.94124	1.48998	-	3.33155	spa33	CP0152	Spa33, component of the Mxi-Spa secretion machinery
1.27494	1.3903	1.86538	1.51051	2.336	2.98295	dkgB	SF0192	2,5-diketo-D-gluconate reductase B
1.15015	1.79072	4.46528	1.4535	3.52542	6.61319	yciF	SF1261	putative structural protein
1.68596	1.31946	1.00001	2.52777	2.24047	0.890118	ppsA	SF1528	phosphoenolpyruvate synthase
1.31017	1.73609	2.33757	1.24806	2.42676	2.13841	ndk	SF2564	nucleoside diphosphate kinase
1.29244	1.89942	2.68291	1.41241	2.54275	3.29163	tnaA	SF3754	tryptophanase
1.27205	1.36787	2.05825	1.32006	2.32121	2.4308	-	SF1727	putative enzyme
1.08145	1.58245	2.37367	1.20409	3.45102	2.12049	-	SF1158	hypothetical protein
-	1.33173	3.20707	0.748152	1.34209	2.69961	shf	CP0235	putative carbohydrate transport protein
0.736884	1.37137	6.59863	0.591985	2.1243	4.49709	virK	CP0237	hypothetical protein
1.34152	1.72478	1.53497	1.45043	2.09592	2.52882	-	SF2043	hypothetical protein
1.24432	1.8125	4.82545	1.91036	4.12352	2.89176	sdaB	SF2811	L-serine dehydratase (deaminase), L-SD2
1.32881	2.04689	1.65244	1.44658	2.0504	2.99258	-	SF2949	hypothetical protein
1.54211	1.43115	2.11218	1.67151	2.54945	1.90184	speD	SF0117	S-adenosylmethionine decarboxylase
1.27143	1.84173	2.46235	1.44009	1.90613	2.41231	yrfG	SF3417	putative phosphatase
1.10928	1.76758	3.34757	1.26781	2.51736	4.18716	-	SF2969	hypothetical protein
1.40647	2.35651	4.93079	2.04181	4.24571	7.63809	shiA	SF3699	hypothetical protein
0.992921	1.81069	1.73661	1.12752	2.78435	2.05792	-	SF1159	hypothetical protein
1.20519	1.80215	1.68156	1.45327	2.84779	2.2236	spy	SF1483	periplasmic protein
0.835844	1.4181	3.9215	0.72933	1.67237	4.81186	rfbU	CP0236	UDP-sugar hydrolase
0.885944	1.53631	6.36689	0.902225	2.43482	6.46856	msbB2	CP0238	lipid A biosynthesis (KDO)2-(lauroyl)-lipid IVA acyltransferase
1.38082	1.35638	1.44594	2.16844	2.14796	2.14584	SF0332	SF0332	pseudogene
1.23305	2.21884	2.54056	1.34795	3.25524	3.20517	yceI	SF1063	hypothetical protein
1.10103	2.64778	1.28814	1.11565	2.58174	1.28951	cbl	SF2056	transcriptional regulator Cbl
1.42981	1.68927	3.38824	1.69031	2.27858	1.63012	yrfH	SF3418	ribosome-associated heat shock protein Hsp15
1.24695	1.51278	1.7982	1.78831	2.2982	2.50626	-	SF3152	putative L-serine deaminase
1.20991	4.22903	1.88625	1.29624	9.52353	2.49028	sbp	SF3995	sulfate transporter subunit
1.0902	1.72218	2.05147	0.964424	1.639	2.42055	yigB	CP0253	hypothetical protein
0.835556	1.36091	1.424	1.0037	2.0823	5.75904	yihA	CP0257	hypothetical protein
1.3871	2.37695	2.31229	1.90358	1.92995	3.20659	repA	CP0260	replication protein
0.963361	1.05064	2.4253	0.974414	1.19267	3.11668	-	SF1773	putative acetyltransferase
1.0606	1.59383	2.82892	1.04155	1.80578	2.73716	yedV	SF2015	putative 2-component sensor protein
1.0671	1.62679	2.11717	1.25266	1.82377	3.93237	fimB	SF4210	recombinase; regulator for fimA
1.02242	1.30278	2.36771	1.05299	1.26919	2.19789	sigA	SF2968	serine protease
1.54457	2.27891	3.9496	3.10912	4.42833	6.30732	yjhT	SF4212	N-acetylneuraminic acid mutarotase
1.36647	2.14343	1.61755	1.60326	1.90589	2.40043	-	SF2966	hypothetical protein
1.23043	1.47559	2.01662	1.84799	2.70595	4.62055	-	SF2970	hypothetical protein
1.04683	1.94876	5.22805	1.14687	2.9529	7.6077	-	SF0709	putative tail component of prophage CP-933K
Repressed
0.940283	0.754594	0.276742	0.877471	0.443165	0.160787	pnuC	SF0553	PnuC protein
0.875072	0.683635	0.663214	0.670624	0.462218	0.329226	fruR	SF0075	DNA-binding transcriptional regulator FruR
1.10464	0.669695	0.355672	1.19806	0.663071	0.262475	yccJ	SF1007	hypothetical protein
0.595239	0.402649	0.682127	0.477286	0.256101	0.322867	fdnG	SF1751	formate dehydrogenase-N, nitrate-inducible, alpha subunit
1.30084	1.37877	0.46335	1.37212	0.816271	0.41214	ydiA	SF1527	hypothetical protein
1.26623	1.006	0.454455	1.23679	0.602284	0.210864	manY	SF1410	PTS enzyme IIC
0.933554	0.689349	0.362077	0.956413	0.670153	0.340325	hypA	SF2743	hydrogenase nickel incorporation protein
0.529102	0.428627	0.604746	0.342529	0.254475	0.309375	ddg	SF2444	lipid A biosynthesis palmitoleoyl acyltransferase
0.631448	0.400976	0.567265	0.5273	0.334846	0.365518	-	SF2550	hypothetical protein
0.593611	0.583974	0.819509	0.476788	0.726463	0.414002	guaA	SF2553	GMP synthase
1.06636	0.382474	0.15232	1.41966	0.647849	0.173623	nirB	SF3384	nitrite reductase (NAD(P)H) subunit
0.660372	0.291324	0.368829	0.390809	0.247819	0.211469	rho	SF3856	transcription termination factor Rho
0.692745	0.473751	0.440135	0.483665	0.360441	0.296766	pyrG	SF2795	CTP synthetase
0.466485	0.468535	0.542252	0.352211	0.393386	0.284295	-	SF1205	putative adhesion and penetration protein
0.962597	0.524411	0.43463	0.891316	0.450143	0.267654	ydbK	SF1822	putative oxidoreductase, Fe-S subunit
-	0.755518	0.55472	0.829941	0.45792	0.412916	SF0959	SF0959	pseudogene
0.865565	2.35741	0.568974	0.814692	0.931808	0.448473	lldD	SF3644	L-lactate dehydrogenase
0.687498	1.07096	0.319965	0.474317	0.448926	0.354607	-	SF2680	integrase
0.582301	0.335717	0.409184	0.437593	0.322865	0.204075	rhoL	SF3855	putative rho operon leader peptide
0.96766	0.594992	0.390045	0.91849	0.479282	0.267142	ygaM	SF2700	hypothetical protein
1.04532	0.797763	0.426176	0.998519	0.700309	0.398304	ygiW	SF3065	hypothetical protein
0.966028	0.636662	0.557022	0.681299	0.418379	0.352519	modE	SF0543	DNA-binding transcriptional regulator ModE
1.12374	0.649946	0.303355	1.23812	0.667598	0.163186	adhP	SF1747	alcohol dehydrogenase
0.724361	0.400948	0.361988	0.457674	0.504924	0.34676	rplY	SF2272	50S ribosomal protein L25
0.938761	0.590722	0.352196	0.909962	0.66109	0.419985	-	SF1389	hypothetical protein
0.938158	0.875818	0.487364	0.881221	0.660773	0.366164	yihX	SF3957	phosphatase
0.732216	0.477406	0.562144	0.515288	0.533002	0.405552	rplL	SF4059	50S ribosomal protein L7/L12
0.805761	0.519792	0.365987	0.834209	0.32133	0.126241	thiG	SF4063	thiazole synthase
0.899387	0.556911	0.312495	0.896302	0.671136	0.271341	glpB	SF2324	anaerobic glycerol-3-phosphate dehydrogenase subunit B
1.00813	3.287	0.532988	0.917877	3.97185	0.424803	cysD	SF2775	sulfate adenylyltransferase subunit 2
0.808112	0.84314	0.514535	0.70336	0.435917	0.410978	-	SF1393	hypothetical protein
1.11618	0.647316	0.276282	1.22122	0.874844	0.21655	nirD	SF3385	nitrite reductase small subunit
0.910561	0.836043	0.540466	0.639583	0.419288	0.278191	aroG	SF0550	phospho-2-dehydro-3-deoxyheptonate aldolase
0.73013	0.728973	0.370956	0.661951	0.529126	0.178193	galE	SF0545	UDP-galactose-4-epimerase
0.972186	0.855049	0.446615	0.866408	0.657235	0.36063	slt	SF4424	lytic murein transglycosylase
0.858997	0.880165	0.346958	0.696636	0.505996	0.258456	manX	SF1411	PTS enzyme IIAB
0.79664	0.657432	0.387155	0.779323	0.654151	0.412695	-	SF2443	hypothetical protein
0.515242	0.249274	0.125409	0.33846	0.218707	0.152704	yfiA	SF2657	translation inhibitor protein RaiA
0.375718	0.295455	0.398589	0.259841	0.258263	0.358461	cspA	SF3589	major cold shock protein
0.895973	0.615574	0.473527	0.693952	0.679489	0.306506	rplK	SF4056	50S ribosomal protein L11
1.41563	0.674574	0.424895	1.15791	-	0.448211	groES	SF4296	co-chaperonin GroES
1.06819	0.634443	0.436374	1.04827	0.622518	0.43998	yhbU	SF3199	putative collagenase
0.507904	0.602199	-	0.498143	0.214882	0.97329	yjiY	SF4372	putative carbon starvation protein
0.860742	0.760876	0.383176	0.825625	0.51328	0.410545	ycbB	SF0922	hypothetical protein
0.706751	0.355484	0.707	0.43292	0.463439	0.518056	rplI	SF4356	50S ribosomal protein L9
1.0322	0.805477	0.260641	0.675847	0.330007	0.161885	icdA	SF1155	isocitrate dehydrogenase
0.973705	0.829368	0.473749	1.16593	1.04049	0.381283	yedF	SF1973	hypothetical protein
0.971025	0.573313	0.330958	0.985035	0.504364	0.284833	-	SF1505	hypothetical protein
0.715458	0.394721	0.531931	0.488429	0.510514	0.543033	rplS	SF2666	50S ribosomal protein L19
0.600227	0.300114	0.304914	0.40801	0.193013	0.223826	yfeC	SF2460	hypothetical protein
0.769346	0.478955	0.416565	-	-	-	rimM	SF2668	16S rRNA-processing protein RimM
0.501971	0.395735	0.380226	0.463879	0.23947	0.289596	-	SF2565	peptidoglycan synthetase; penicillin-binding protein 1B
0.809325	0.95249	0.400688	0.568757	0.524251	0.280903	smg	SF3316	hypothetical protein
0.93546	0.411008	0.38244	0.879284	0.330824	0.214703	thiH	SF4062	thiamine biosynthesis protein ThiH
0.740647	0.455519	0.383332	0.603667	0.41044	0.454555	proP	SF4112	proline/glycine betaine transporter
0.665157	0.508994	0.388105	0.454334	0.313101	0.355014	uidR	SF1641	repressor for uid operon
0.867478	0.5464	0.275112	0.683864	0.237067	0.0887191	thiC	SF4066	thiamine biosynthesis protein ThiC
0.870182	0.764995	0.453191	0.744275	0.659035	0.367302	ydgA	SF1637	hypothetical protein
0.462658	0.547321	0.736518	0.418242	0.293094	0.355081	fdoG	SF3970	formate dehydrogenase-O, major subunit
0.390966	0.392101	0.435479	0.225323	0.471141	0.294847	guaB	SF2554	inosine 5'-monophosphate dehydrogenase
0.804028	0.486108	0.623494	0.52039	0.24523	0.165208	sdhC	SF0576	succinate dehydrogenase cytochrome b556 large membrane subunit
0.715318	0.822923	0.682727	0.666007	0.282154	0.235345	sdhA	SF0574	succinate dehydrogenase flavoprotein subunit
1.20086	1.07439	0.459124	1.23766	1.2812	0.289008	pflB	SF0898	formate acetyltransferase 1
0.792965	0.390018	0.285053	0.559642	0.261748	0.256117	epd	SF2912	erythrose 4-phosphate dehydrogenase
0.920238	0.777451	0.262151	0.592387	0.307897	0.269202	gcvR	SF2522	glycine cleavage system transcriptional repressor
0.68028	0.379931	0.375346	0.557505	0.254929	0.266615	rseA	SF2634	anti-RNA polymerase sigma factor SigE
0.962337	0.819785	0.297706	1.03572	0.681867	0.229476	nadB	SF2636	NadB
0.75259	0.474333	0.390293	0.659132	0.547784	0.282239	purA	SF4332	adenylosuccinate synthetase
0.950358	0.538621	0.46376	0.660667	0.424235	0.394163	sspA	SF3269	stringent starvation protein A
1.02661	0.893236	0.683383	0.584636	0.444938	0.442224	yafD	SF0195	hypothetical protein
0.663323	0.964378	0.836829	0.464986	0.724655	0.391077	cysB	SF1277	transcriptional regulator CysB
0.880156	0.924378	0.419235	0.78911	0.584616	0.390218	pepB	SF2570	aminopeptidase B
0.864676	0.581217	0.676579	0.716853	0.487365	0.415387	infC	SF1513	translation initiation factor IF-3
0.817548	1.66846	0.435644	0.664813	0.631829	0.309268	ppc	SF4033	phosphoenolpyruvate carboxylase
0.77981	0.458486	0.53861	0.55491	0.353606	0.280036	-	SF1446	hypothetical protein
0.956861	0.643491	0.398361	0.918838	0.552195	0.416641	yeeV	SF2999	hypothetical protein
1.06073	1.45048	0.41143	0.881643	0.809734	0.338959	serC	SF0902	phosphoserine aminotransferase
0.70799	0.272927	0.207387	0.481126	0.182503	0.12504	fruK	SF2253	1-phosphofructokinase
0.964114	0.796393	0.445375	0.839519	0.448328	0.405337	glnA	SF3940	glutamine synthetase
1.00673	0.611557	0.305715	0.788487	0.415976	0.27231	yeaD	SF1443	hypothetical protein
0.751939	0.623908	0.540598	0.657442	0.454999	0.336121	agaF	SF3171	putative transport enzyme subunit
0.900711	0.566442	0.227362	0.895735	0.408463	0.112877	frdA	SF4312	fumarate reductase flavoprotein subunit
1.03244	0.869968	0.40238	1.09427	0.593002	0.487742	katG	SF4020	catalase; hydroperoxidase HPI(I)
0.689293	0.627726	0.566198	0.526567	0.25013	0.142545	sdhD	SF0575	succinate dehydrogenase cytochrome b556 small membrane subunit
0.855258	0.64271	0.589687	0.628467	0.290097	0.232538	sdhB	SF0573	succinate dehydrogenase iron-sulfur subunit
0.904943	0.644247	0.36031	0.81875	0.696537	0.298765	cydA	SF0564	cytochrome d terminal oxidase, polypeptide subunit I
0.918715	0.61249	0.736435	0.834293	0.402613	0.427926	rseB	SF2633	periplasmic negative regulator of sigmaE
0.843135	0.460782	0.513467	0.613939	0.380417	0.390912	rpoE	SF2635	RNA polymerase sigma factor RpoE
0.606913	0.39722	0.455644	0.456002	0.369627	0.554338	soxS	SF4122	DNA-binding transcriptional regulator SoxS
0.830176	0.592344	0.529161	0.52776	0.419653	0.361718	rplW	SF3350	50S ribosomal protein L23
0.801771	0.712467	0.409259	0.60879	0.474821	0.301093	mgsA	SF0965	methylglyoxal synthase
0.867889	0.529747	0.332198	0.8033	0.311256	0.21605	thiE	SF4065	thiamine-phosphate pyrophosphorylase
0.843591	0.698909	0.344883	0.853989	0.40127	0.329826	dcuA	SF4292	anaerobic C4-dicarboxylate transporter
1.13521	0.933589	0.465466	1.16038	0.842447	0.461311	gsp	SF3035	bifunctional glutathionylspermidine amidase/glutathionylspermidine synthetase
0.663089	0.501856	0.477207	0.442937	0.554888	0.386389	yefM	SF2079	antitoxin YefM
0.797258	0.543015	0.523262	0.509392	0.454136	0.440795	rpsB	SF0159	30S ribosomal protein S2
1.11016	0.700747	0.422026	1.00111	0.589005	0.299484	dcuC	SF0659	C4-dicarboxylate transporter DcuC
0.898934	0.387073	0.669521	0.76803	0.525377	0.48501	cspE	SF0657	cold shock protein CspE
1.10703	0.473426	0.767977	0.981974	0.489641	0.382408	ptsG	SF1105	PTS system glucose-specific transporter subunits IIBC
1.19746	1.11991	0.405291	1.5208	0.716396	0.428194	ycfP	SF1112	hypothetical protein
0.758537	0.505965	0.633341	0.512537	0.374143	0.481086	pgsA	SF1955	phosphatidylglycerophosphate synthetase
0.657836	0.214847	0.204812	0.526253	0.122976	0.10651	fruA	SF2252	PTS system fructose-specific transporter subunits IIBC
0.892348	0.568466	0.519153	0.611657	0.409762	0.313862	uvrY	SF1957	response regulator
0.543673	-	0.204323	0.378901	0.153244	0.0518678	fruB	SF2254	bifunctional PTS system fructose-specific transporter subunit IIA/HPr protein
0.665445	0.435293	0.61853	0.467231	0.403467	0.615302	evgS	SF2437	hybrid sensory histidine kinase in two-component regulatory system with EvgA
0.841633	0.461106	0.783519	0.787362	0.384182	0.70059	ygiM	SF3096	putative signal transduction protein
0.90318	0.417675	0.278712	0.694129	0.288068	0.193651	crp	SF3376	cAMP-regulatory protein
0.578872	0.474197	0.371639	0.348647	0.320388	0.401333	rhlB	SF3853	ATP-dependent RNA helicase RhlB
0.721437	0.556384	0.78588	0.47357	0.682653	0.306351	rpsF	SF4354	30S ribosomal protein S6
0.970766	0.737259	0.561536	0.923815	0.453364	0.452652	-	SF0572	hypothetical protein
0.647097	0.668259	0.71762	0.478211	0.442303	0.809467	yieE	SF3748	hypothetical protein
0.721331	0.576858	0.37921	0.655693	0.409109	0.605552	yecI	SF1948	ferritin-like protein
0.859426	1.01766	0.460398	0.698312	0.368756	0.371136	ybjT	SF0824	putative dTDP-glucose enzyme
0.908324	0.395575	0.818065	0.967376	0.32683	0.7566	rseC	SF2632	SoxR reducing system protein RseC
0.818268	0.562141	0.3646	0.705897	0.4609	0.469536	ygjR	SF3127	hypothetical protein
0.808298	0.646383	0.550527	0.574193	0.421999	0.364675	yeaA	SF1445	methionine sulfoxide reductase B
1.02267	0.629931	0.374362	1.31779	0.386059	0.737366	yhbV	SF3200	hypothetical protein
0.728066	0.261694	0.603011	0.5453	0.184257	0.377379	yfeK	SF2474	hypothetical protein
1.41455	0.639442	0.308212	1.7933	0.542413	0.411773	bfr	SF3355	bacterioferritin
0.869751	0.715996	0.455903	0.904391	0.604692	0.422925	yfiD	SF2641	autonomous glycyl radical cofactor GrcA
0.830058	0.806722	0.613359	0.859538	0.407571	0.437019	fadE	SF0271	acyl-CoA dehydrogenase
0.782617	0.44857	0.340842	0.57307	0.38134	0.408244	ybhQ	SF0741	hypothetical protein
-	-	0.28934	0.527546	0.286181	-	ompA	SF0957	outer membrane protein A
1.10343	0.617884	0.283051	0.876886	0.453754	0.251622	ycgB	SF1177	SpoVR family protein
0.982393	0.510294	0.17399	0.900588	0.283633	0.114041	ycgC	SF1201	dihydroxyacetone kinase subunit M
1.04448	0.826614	0.447557	0.857161	0.529636	0.248032	dld	SF2218	D-lactate dehydrogenase
0.943409	0.722127	0.476597	0.717289	0.600008	0.316393	yeeX	SF2067	hypothetical protein
0.931141	0.400108	0.71503	0.920642	0.377318	0.431537	-	SF2485	hypothetical protein
1.05809	1.2731	0.383662	1.16419	0.513621	0.236025	gcvP	SF2889	glycine dehydrogenase
0.743909	0.453254	0.742723	0.491785	0.563186	0.342329	rplX	SF3341	50S ribosomal protein L24
1.13074	0.757605	0.423454	1.14797	0.638972	0.326999	frdD	SF4309	fumarate reductase subunit D
1.17185	0.572	0.277159	1.31535	0.437588	0.135577	frdB	SF4311	fumarate reductase iron-sulfur subunit
-	0.288383	0.562081	0.506928	0.22786	0.297373	aceF	SF0112	dihydrolipoamide acetyltransferase
0.767707	0.622976	0.658366	0.786533	0.385533	0.462766	ybaO	SF0392	putative LRP-like transcriptional regulator
0.705748	1.08057	0.372467	0.667896	0.510531	0.226357	ybgI	SF0587	putative hydrolase-oxidase
0.491517	0.30541	0.198526	0.414276	0.215393	0.0820581	-	SF1203	dihydroxyacetone kinase subunit DhaK
0.948102	0.803692	0.316114	0.833221	0.532145	0.330261	yjjI	SF4412	hypothetical protein
0.776245	0.703297	0.515362	0.736339	0.452817	0.426146	hisG	SF2081	ATP phosphoribosyltransferase
0.881066	0.656002	0.251029	1.0844	0.395324	0.142694	nadA	SF0554	quinolinate synthetase
0.799915	0.694557	0.681856	1.10649	0.411476	0.357437	hemA	SF1213	glutamyl-tRNA reductase
0.956432	0.831578	0.282434	1.01454	0.344639	0.217016	ompC	SF2299	outer membrane porin protein C
-	-	0.47719	-	0.435944	-	yciD	SF1259	outer membrane protein W
0.827234	0.64146	0.446714	0.713373	0.651572	0.402186	yjgD	SF4234	hypothetical protein
0.884955	0.55361	0.567176	1.02471	0.373465	0.213875	-	SF0712	putative tail component of prophage CP-933K
-	0.590903	0.315778	-	0.727959	0.364582	cfa	SF1689	cyclopropane fatty acyl phospholipid synthase
0.891163	0.45539	0.247026	0.739412	0.259602	0.214115	-	SF1202	dihydroxyacetone kinase subunit DhaL
0.993366	1.01549	0.400126	0.863436	0.382993	0.286021	gcvH	SF2890	glycine cleavage system protein H
1.00352	0.91961	0.475134	1.03824	0.750938	0.368703	dkgA	SF3057	2,5-diketo-D-gluconate reductase A
0.825896	0.58237	-	0.450667	0.346078	-	yciX	SF1279	hypothetical protein
1.02014	0.673963	0.810328	0.913436	0.472712	0.382819	lpdA	SF0113	dihydrolipoamide dehydrogenase
0.801445	0.962113	0.388887	0.828104	0.366271	0.26985	ybgJ	SF0586	putative carboxylase
0.997519	2.24182	0.917183	0.799407	0.655309	0.375124	gltA	SF0577	type II citrate synthase
0.995086	0.465432	0.401074	0.994617	0.467952	0.380592	arcA	SF4433	two-component response regulator
1.11566	0.655736	0.282955	0.934145	0.45413	0.196203	gapA	SF1444	glyceraldehyde-3-phosphate dehydrogenase
0.818821	0.770463	0.992513	0.656741	0.461776	0.433762	fabB	SF2399	3-oxoacyl-(acyl carrier protein) synthase I
0.779639	0.570853	0.305637	0.662366	0.3015	0.160328	ygdH	SF2808	hypothetical protein
1.19286	0.90364	0.289653	1.04938	0.58206	0.15602	pgk	SF2911	phosphoglycerate kinase
0.868115	0.363965	0.700615	0.510131	0.409775	-	rplC	SF3352	50S ribosomal protein L3
0.428291	0.28531	0.57181	0.315488	0.245725	0.370889	asnA	SF3824	asparagine synthetase AsnA
1.0156	1.10197	0.21614	1.61074	0.860977	0.180055	narG	SF1227	nitrate reductase 1 alpha subunit
0.392876	0.231583	0.319001	0.258221	0.175486	0.466489	xseA	SF2555	exodeoxyribonuclease VII large subunit
0.70452	0.466272	0.370709	0.712809	0.35323	0.346976	thrB	SF0003	homoserine kinase
0.758636	0.621959	0.506112	0.584654	0.393141	0.385283	yfeH	SF2465	putative cytochrome oxidase
0.975803	0.927172	0.427806	0.919689	0.640676	0.33934	-	SF2370	hypothetical protein
0.848432	0.649863	0.408841	0.657828	0.422582	0.361942	ppnK	SF2674	inorganic polyphosphate/ATP-NAD kinase
0.954063	2.54538	0.635654	0.877053	2.7153	0.339959	cysN	SF2774	sulfate adenylyltransferase subunit 1
1.01686	2.39524	0.737993	1.06538	3.15828	0.404377	cysI	SF2779	sulfite reductase subunit beta
0.879457	0.505931	0.463691	0.691027	0.409847	0.825152	thrA	SF0002	bifunctional aspartokinase I/homeserine dehydrogenase I
1.10888	0.675836	0.407723	0.96584	0.517875	0.31506	ybeL	SF0638	hypothetical protein
0.965238	0.466994	0.779632	0.768542	0.637727	0.424978	sun	SF3320	16S rRNA methyltransferase B
0.803447	0.573839	0.470909	0.650149	0.479176	0.567499	yjdH	SF4098	sensory histidine kinase DcuS
1.01199	0.928678	0.4456	0.861603	0.477916	0.404276	yjeI	SF4298	hypothetical protein
-	-	0.655531	0.630928	0.247272	0.253719	aceE	SF0111	pyruvate dehydrogenase subunit E1
1.07341	0.687817	0.412298	1.17179	0.613206	0.321234	moaB	SF0732	molybdopterin biosynthesis protein B
0.940955	0.826476	0.479516	0.897581	0.710873	0.323719	-	SF1674	hypothetical protein
1.05542	0.750131	0.392137	1.12335	0.601143	0.25819	-	SF1480	succinylglutamic semialdehyde dehydrogenase
0.960424	0.478895	0.34626	0.920139	0.573315	0.226999	napA	SF2290	nitrate reductase catalytic subunit
0.886943	0.803587	0.469047	0.977025	0.710533	0.34824	ydaA	SF1837	universal stress protein UspE
0.620806	0.450477	0.509576	0.432748	0.38707	0.339912	fnr	SF1836	fumarate/nitrate reduction transcriptional regulator
0.969914	0.787004	0.422863	0.704954	0.532291	0.299446	pgi	SF4180	glucose-6-phosphate isomerase
0.856985	0.786491	0.381407	0.720395	0.350399	0.194534	gcvT	SF2891	glycine cleavage system aminomethyltransferase T
0.665909	0.625416	0.456068	0.534896	0.467675	0.649566	gppA	SF3852	guanosine pentaphosphate phosphohydrolase
0.67728	0.42559	0.684553	0.419056	0.480976	0.285456	rpsR	SF4355	30S ribosomal protein S18
0.958827	0.761312	0.573889	0.74342	0.472777	0.248786	minD	SF1162	cell division inhibitor MinD
0.587302	0.496146	0.320857	0.461852	0.283145	0.227218	slyB	SF1668	putative outer membrane protein
0.637305	0.590664	0.649456	0.505916	0.419044	0.413122	zipA	SF2467	cell division protein ZipA
0.910082	0.975339	0.272512	0.703486	0.954745	0.153117	cysK	SF2469	cysteine synthase A
0.802488	0.47609	0.585746	0.598756	0.47494	0.381033	def	SF3318	peptide deformylase
0.72355	0.388922	0.386718	0.434235	0.293328	0.545019	ycjW	SF1326	putative LACI-type transcriptional regulator
0.828492	0.557855	0.447282	0.609307	0.533063	0.396495	melR	SF4105	DNA-binding transcriptional regulator MelR
0.9827	0.786564	0.468778	0.844078	0.565005	0.436596	ydfG	SF1556	3-hydroxy acid dehydrogenase
0.666749	0.45814	0.335281	0.450101	0.387328	0.231456	yjfO	SF4344	putative biofilm stress and motility protein A
0.745081	0.728969	0.718539	0.52531	0.399035	0.437813	asnB	SF0619	asparagine synthetase B
0.882831	0.461807	0.445147	0.860596	0.495911	0.268375	napD	SF2291	assembly protein for periplasmic nitrate reductase
0.833442	0.734738	0.431876	0.539282	0.348527	0.249299	ucpA	SF2480	short chain dehydrogenase
0.812433	0.560564	0.316286	0.571847	0.382444	0.270777	csiE	SF2582	stationary phase inducible protein CsiE
1.12492	1.00277	0.282332	0.881221	0.509874	0.149689	ygfF	SF2888	hypothetical protein
0.695487	0.459393	0.686232	-	0.46353	0.349971	rplR	SF3336	50S ribosomal protein L18
0.675576	0.451881	0.759492	0.40397	0.535418	0.366178	rpsH	SF3338	30S ribosomal protein S8
0.695713	0.571513	0.749442	0.400241	0.458988	0.299755	rplE	SF3340	50S ribosomal protein L5
1.06453	0.704524	0.59548	0.822013	0.419784	0.315729	sodA	SF3985	superoxide dismutase
0.642602	0.742707	0.465821	0.630365	0.515958	0.285972	glmS	SF3809	glucosamine--fructose-6-phosphate aminotransferase
1.26413	0.531243	0.520806	0.993154	0.408587	0.290587	groEL	SF4297	chaperonin GroEL
0.857483	0.767397	0.477569	0.608641	0.479196	0.394377	cpxR	SF3991	DNA-binding transcriptional regulator CpxR
0.868064	0.669471	0.173139	0.593205	0.409112	0.104873	adhE	SF1240	bifunctional acetaldehyde-CoA/alcohol dehydrogenase
1.18989	0.675401	0.250235	1.11737	0.510416	0.213446	-	SF2045	hypothetical protein
0.714448	0.417226	0.646827	0.591376	0.398294	0.740243	ygfA	SF2897	putative ligase
0.782846	0.633953	0.420864	0.621385	0.416021	0.319548	manA	SF1636	mannose-6-phosphate isomerase
1.12042	0.60817	0.418287	1.10015	0.624651	0.455507	SF1609	SF1609	pseudogene
