# Supplementary material for: Common Changes in Global Gene Expression Induced by RNA Polymerase Inhibitors in shigella flexneri
Source: PLoS One. 2012 Mar 12;7(3):e33240. doi: 10.1371/journal.pone.0033240 (PMC3299763; doi:10.1371/journal.pone.0033240)
Supplement: Table S3 — Expression ratios for target genes and genes that were induced by both RX and RP. (XLS) [file pone.0033240.s003.xls]

## Sheet: Sheet1
RX						RP						Gene	Synonym	Product
0.5XMIC			1XMIC			0.5XMIC			1XMIC
10min	30min	60min	10min	30min	60min	10min	30min	60min	10min	30min	60min
Target genes
1.6	1.2	1.6	1.6	1.5	0.9	1.5	1.3	1.5	2.1	2.2	1	rpoC	SF4061	DNA-directed RNA polymerase subunit beta'
1.9	0.9	1	2.1	1.1	0.4	1.6	0.8	0.8	1.9	1.2	0.4	rpoB	SF4060	DNA-directed RNA polymerase subunit beta
2.5	1.2	1.3	4	1.8	1.1	1.9	1	1.5	3.4	1.9	1.4	rpoD	SF3108	RNA polymerase sigma factor RpoD
Genes located on the VP
1	3.1	4.6	1.6	7.1	7.5	1.4	1.3	3.7	1.6	2.2	6.6	ospE2	CP0048	OspE2
1.3	2.2	2.2	1.8	4.8	4.7	1.3	2.1	1.5	1.6	2	2.9	-	CP0059	hypothetical protein
1.2	2.8	3.9	1.6	6.8	7.5	1.2	2.9	5.8	1.3	3.3	-	-	CP0060a	hypothetical protein
1.3	1.9	2.1	1.6	2.5	2.4	1.3	2	2.5	1.7	2.1	2.8	sepA	CP0070	extracellular serine protease SepA
1.1	1.7	2.9	1.4	3.6	3.9	1.1	2	2.9	1.1	2.4	4	-	CP0083	hypothetical protein
1.2	2.6	2.6	1.7	4.7	5.4	1	2.1	2.4	1.3	2.8	8.2	-	CP0097	hypothetical protein
1.2	1.8	3.1	1.4	2.7	4	1.2	1.6	2.8	1.4	1.7	5.9	mob9	CP0228	plasmid mobilization protein
1.3	3.4	2.3	2.9	7.7	9	0.9	1.6	2.3	1.3	1.9	7.2	CP0053	CP0053	pseudogene
1.5	3.1	8.1	2.3	5.8	8.4	1.5	3.5	8.2	1.9	4.3	-	ipgH	CP0082	invasion plasmid gene product
1.3	2.5	7.7	1.8	3.5	4.3	1.7	2.3	6.1	1.9	2.8	6.2	ospD3	CP0093	hypothetical protein
1.1	3.1	3.9	1.6	6.2	6	1.1	1.4	3.3	1.5	3	7.5	-	CP0100	hypothetical protein
1.2	2.4	2.7	1.9	4.4	5	1.2	1.8	2.7	1.8	2.9	5.4	CP0104	CP0104	pseudogene
1.2	2.2	2.3	1.4	2.7	2.1	1.2	2.2	2.5	1.2	2.8	2.1	ospG	CP0227	OspG, secreted by the Mxi-Spa secretion machinery, function unknown
1.1	3.3	2.1	2.4	-	-	1.4	1.9	2.3	1.6	3	-	-	CP0002	putative resolvase
1	2	3.6	1.5	3.1	3.4	1.2	1.2	2.9	1.4	1.7	3.6	spaP	CP0153	surface presentation of antigens protein SpaP
1.4	2.4	6.3	2.8	5.5	7.1	1.4	2.2	3.1	2.4	4	4.4	phoN2	CP0004	PhoN2 (Apy), periplasmic phosphatase, apyrase, ATP diphosphohydrolase
0.9	1.5	3.2	1.3	2.6	3.5	1.1	1.2	2.7	1.2	1.9	3.1	spa29	CP0155	Spa29, component of the Mxi-Spa secretion machinery
1.2	1.5	3.3	1.5	3.2	3	1	1.2	2.5	1.6	1.9	2.6	ospF	CP0010	OspF
1.1	1.6	2.3	1.3	-	3.5	1	1.5	2.8	1.2	2.3	6.3	-	CP0177	putative reverse transcriptase
1.2	1.9	2.6	1.8	3.5	4.6	1.2	1.6	3.2	1.3	2.7	4.8	-	CP0023	hypothetical protein
1.3	4.6	5.1	1.7	2.8	3.7	1.5	4.7	7.5	1.4	4.3	9.2	phoN1	CP0190	PhoN1, periplasmic non specific acid ohosphatase
1	1.6	3	0.8	1.3	3.7	1.1	1.4	2.9	1	2.3	3	stbB	CP0194	plasmid stable inheritance protein
1.1	1.7	4	1.8	3	6.1	1.1	1.2	3.1	1.7	3	4.4	ospB	CP0003	OspB, protein secreted by the Mxi-Spa secretion machinery, function unknown
1	1.5	3.3	1.3	2.5	4.7	1	1	2.7	1.4	1.5	3.3	ospD2	CP0009	hypothetical protein
1.2	3.3	8	1.5	4.2	4.8	1.4	2.3	5.5	1.8	3.8	6	ushA	CP0185	bifunctional UDP-sugar hydrolase/5'-nucleotidase periplasmic precursor
1.2	3.7	3.1	2.4	8.8	7.1	1.2	2.2	-	1.6	3.3	3.5	CP0035	CP0035	pseudogene
1	1.7	6	1	3.5	5.7	0.9	1.5	5.3	0.7	2.3	4.9	virF	CP0046	transcriptional activator VirF
1.1	1.5	2.7	1.6	1.5	2.3	1	1.2	2.5	1.2	1.5	2.4	mxiM	CP0143	MxiM, lipoprotein, component of the Mxi-Spa secretion machinery
1.2	1.3	3.2	1.9	1.9	2.9	1.2	1.1	2.5	1.5	2.5	3.6	mxiA	CP0147	MxiA, innermembrane protein, component of the Mxi-Spa secretion machinery
1.3	1.4	3.1	2.2	2.5	2.9	1.3	0.8	3	2.2	1.6	3.3	mxiC	CP0146	Mxi-Spa secretion machinery protein
1.2	1.6	-	1.4	2.3	2.8	1.1	1.4	2.9	1.5	-	3.3	spa33	CP0152	Spa33, component of the Mxi-Spa secretion machinery
0.8	1.2	-	0.7	2.5	3.2	-	1.3	3.2	0.7	1.3	2.7	shf	CP0235	putative carbohydrate transport protein
0.8	1.6	-	0.6	2.6	4.2	0.7	1.4	6.6	0.6	2.1	4.5	virK	CP0237	hypothetical protein
0.8	1.4	4.5	0.8	2.1	3.2	0.8	1.4	3.9	0.7	1.7	4.8	rfbU	CP0236	UDP-sugar hydrolase
0.9	2.3	8.2	0.9	2.6	4.7	0.9	1.5	6.4	0.9	2.4	6.5	msbB2	CP0238	lipid A biosynthesis (KDO)2-(lauroyl)-lipid IVA acyltransferase
1.1	2.6	2.2	1.5	5.4	5.5	0.8	1.4	1.4	1	2.1	5.8	yihA	CP0257	hypothetical protein
1.3	2.6	2.4	1.7	5	5.7	1.4	2.4	2.3	1.9	1.9	3.2	repA	CP0260	replication protein
Genes implicated in virulence encoded by choromosome
1.3	2.8	3	1.8	3.4	3.4	1.3	2.6	3.3	2	4.3	3	fimE	SF4209	tyrosine recombinase
1.1	2.4	2.6	2.1	3.7	3.7	1.4	1.6	2.8	1.4	1.9	4.9	-	SF3803	putative secreted autotransporter toxin
0.9	2.5	3.2	1.5	-	4.2	1.1	1.7	2.9	1.4	3.8	7.1	shiC	SF3704	hypothetical protein
1.4	3.8	7	1.6	3.9	6	1.4	2.4	4.9	2	4.2	7.6	shiA	SF3699	hypothetical protein
0.9	1.6	2.6	1.3	2.4	3.3	1.1	1.6	2.1	1.3	1.8	3.9	fimB	SF4210	recombinase; regulator for fimA
Genes involved in heat shock
2.3	2	3.1	2.5	1	1	1.5	2.2	4.3	1.9	3.4	1.8	hslO	SF3419	Hsp33-like chaperonin
2.8	1.1	1.7	3.7	0.7	0.7	2.1	2.4	1.6	3	2.2	0.8	clpB	SF2655	protein disaggregation chaperone
3.4	1.3	2.5	4.6	0.7	1.1	2.3	2.2	2.7	2.9	2.1	1	htpG	SF0418	heat shock protein 90
3.5	1.9	1.7	5.1	1	1	2.2	1.8	1.8	2.6	2.5	1	hslU	SF4009	ATP-dependent protease ATP-binding subunit HslU
3.7	1.6	2.5	4.4	0.9	0.6	2.2	1.7	1.7	3.5	2	0.9	hslV	SF4010	ATP-dependent protease peptidase subunit
2.2	1.6	3	2.3	0.9	1	1.4	1.7	3.4	1.7	2.3	1.6	yrfH	SF3418	ribosome-associated heat shock protein Hsp15
Other genes
1.5	2	5	1.6	3.3	3.2	1.2	2.1	3.6	1.7	4.7	3.5	ybhE	SF0888	6-phosphogluconolactonase
1.7	3.3	5.3	3.4	2.9	2.5	1.5	2.9	5.2	2.5	5.3	4.4	mutM	SF3674	formamidopyrimidine-DNA glycosylase
1.8	2.3	1.8	2.2	2.3	1.6	1.3	1.8	2.8	2	2.6	1.8	sdaA	SF1414	L-serine deaminase
1.6	2.5	3.5	1.9	2.8	2	1.2	1.8	4.8	1.9	4.1	2.9	sdaB	SF2811	L-serine dehydratase (deaminase), L-SD2
1.2	3	3.8	1.6	2.9	4.3	1.5	2.3	3.9	3.1	4.4	6.3	yjhT	SF4212	N-acetylneuraminic acid mutarotase
1.5	2.2	2.9	1.4	2	1.8	1.3	1.7	2.3	1.2	2.4	2.1	ndk	SF2564	nucleoside diphosphate kinase
1	1.3	2.7	1.1	1.5	2.3	1.1	1.2	2.7	1.1	2.3	3.9	-	SF1450	putative aldolase
0.9	1.6	3.3	1.2	2.9	3.4	1.2	1	2.3	1.4	2.7	4.1	-	SF2499	putative amino acid antiporter
1.6	3.2	4.2	2.4	4.8	2.5	1.5	3.7	4.2	2.3	7.2	3.1	adiY	SF4107	putative ARAC-type regulatory protein
1.3	1.7	3.2	1.3	2.6	2.4	1.1	0.9	3	1.1	2.5	3.5	yhdG	SF3298	putative dehydrogenase
2.1	1.4	1.3	3.5	1.5	1	2	1.8	1.9	3	2.6	1.6	-	SF1765	putative DNA-binding transcriptional regulator
1.5	2.2	2.2	1.7	3.4	1.9	1.5	1.1	1.9	1.9	2.2	2.5	ygjO	SF3124	putative enzyme
1.1	1.8	2.2	1.4	3.7	3.3	1.2	1.8	2.8	1.4	2.5	3.6	ybcL	SF1979	putative kinase inhibitor
1.4	1.8	1.9	1.8	2.5	2.3	1.2	1.5	1.8	1.8	2.3	2.5	-	SF3152	putative L-serine deaminase
1.1	2	1.8	2.2	5.3	4.7	1	1.6	1.9	1.3	2.6	4	sorE	SF4088	putative L-sorbose-1-P-reductase
1	1.8	3.3	1.2	2.5	2.7	1	1.8	3.8	1.2	2.5	4.7	-	SF0265	putative Rhs-family protein
1.1	1.8	5	1.5	3	5.8	1.2	1.8	4.5	1.5	3.5	6.6	yciF	SF1261	putative structural protein
1.1	3.1	4.7	1.3	8.1	-	1	1.9	5.2	1.1	3	7.6	-	SF0709	putative tail component of prophage CP-933K
2.1	2.9	4.6	2.8	4	3.2	1.7	2.4	4.6	2.4	-	3.8	sdaC	SF2810	serine transporter
1.3	2.9	1.7	2.3	9.2	6.4	1	2.2	1.6	1.2	1.6	4.4	SF1833	SF1833	pseudogene
1.6	1.7	1.7	2.2	2.2	1.9	1.5	1.9	1.2	2.3	2.5	2	potD	SF1125	spermidine/putrescine ABC transporter periplasmic substrate-binding protein
-	2.7	1.6	1.3	5.3	2	1.2	4.2	1.9	1.3	9.5	2.5	sbp	SF3995	sulfate transporter subunit
1.2	2.4	2.4	1.3	3.4	3.4	1.5	2.2	2.2	1.7	2.7	2.8	tdk	SF1238	thymidine kinase
1	2.7	2.7	1.5	3.1	3.7	1.3	1.9	2.7	1.4	2.5	3.3	tnaA	SF3754	tryptophanase
1.1	1.6	3.2	1.7	2.6	1.8	1.4	1.7	3.6	1.9	4	2	-	SF2333	undecaprenyl phosphate 4-deoxy-4-formamido-L-arabinose transferase
2.4	1.6	2.9	2.7	1.1	1	1.7	1.6	3.3	2.1	2.9	2.3	ybeD	SF0650	hypothetical protein
1.2	1.7	5.2	1.5	2.5	3.2	1.2	1.7	5.3	1.2	3.3	8.3	-	SF2494	hypothetical protein
1	1.5	4.3	1.3	2.6	3.9	1.1	1.5	4.1	1.2	2.7	7.2	-	SF2496	hypothetical protein
1.2	3.4	4.5	1.7	5	8.4	1.4	1.6	4.5	1.6	4.8	9.6	-	SF3510	hypothetical protein
1.1	1.8	2.6	1.4	1.7	2.7	1.1	1.1	2.3	1.2	2.2	3.6	-	SF0264	hypothetical protein
1.2	1.7	3	1.5	2.1	2	1.2	1.7	3.3	1.3	2.5	2	yjdA	SF4114	hypothetical protein
1	2.7	2.4	1.4	3.4	4.2	1.2	1.9	2.2	1.3	2.9	2.6	yjiC	SF4195	hypothetical protein
1.1	2.2	2.4	1.8	5	4	1.4	1.6	2.4	1.5	3.4	5.4	-	SF1349	hypothetical protein
1	2.3	2.2	1.4	3.9	5	1.3	1.2	1.8	1.7	3.1	7.9	-	SF3505	hypothetical protein
1.6	4.3	-	3.9	9.8	-	1.6	3.6	8.6	3.1	9	-	-	SF2986	hypothetical protein
1.2	1.7	1.7	1.5	2.5	2.3	1.3	1.7	1.5	1.5	2.1	2.5	-	SF2043	hypothetical protein
1.1	2.7	2.2	1.7	-	3.4	1.3	2	1.7	1.4	2.1	3	-	SF2949	hypothetical protein
1	1.8	3.2	1.2	1.9	3.3	1.1	1.8	3.3	1.3	2.5	4.2	-	SF2969	hypothetical protein
1.3	2.3	2.7	1.1	1.5	1.5	1.2	2.2	2.5	1.3	3.3	3.2	yceI	SF1063	hypothetical protein
1.3	2.1	2	1.6	2	2.9	1.2	1.5	2	1.8	2.7	4.6	-	SF2970	hypothetical protein
